# Supplementary material for: Effects of Yersinia ruckeri invasion on the proteome of the Chinook salmon cell line CHSE-214
Source: Sci Rep. 2020 Jul 16;10:11840. doi: 10.1038/s41598-020-68903-5 (PMC7366648; doi:10.1038/s41598-020-68903-5)
Supplement: Supplementary file 2 — Supplementary Table 1 (XLSX 464 kb) [file 41598_2020_68903_MOESM2_ESM.xlsx]

## Sheet: Supplementary Table 1
				Raw abundances															Mean Abundance [log transformed]
ProteinNo	Accession	ProteinName	Species	Control_2_A	Control_2_B	Control_2_C	Control_3_A	Control_3_B	Control_3_C	Infected_1_A	Infected_1_B	Infected_1_C	Infected_2_A	Infected_2_B	Infected_2_C	Infected_3_A	Infected_3_B	Infected_3_C	R1	R2	R3	R4	R5	p-value t-test	FDR adjusted p-value t-test	Foldchange
1745	XP_014014203.1	PREDICTED: polymerase I and transcript release factor [Salmo salar]	Salmo Salar	826465	766351	802489	847057	798891	966687	0	0	0	0	0	0	0	0	0	19.6141	19.6921	0	0	0	7.13e-09	6.22e-06	-824472
1746	XP_014029288.1	PREDICTED: integrin alpha-4 [Salmo salar]	Salmo Salar	619531	600263	591763	726709	699032	673465	0	0	0	0	0	0	0	0	0	19.1952	19.415	0	0	0	1.68e-07	5.88e-05	-647768
1744	NP_001133388.1	Filamin-binding LIM protein 1 [Salmo salar]	Salmo Salar	428677	201115	381768	567289	521395	516421	0	0	0	0	0	0	0	0	0	18.5423	18.992	0	0	0	1.57e-06	0.00022842	-446152
1742	XP_013982441.1	PREDICTED: transcriptional repressor CTCF-like isoform X1 [Salmo salar]	Salmo Salar	0	0	0	0	0	0	1405870	1376877	1476763	1040538	988813	1115613	1089341	987594	1005250	0	0	20.423	19.9889	19.9391	2.11e-06	0.00025677	1.13717e+06
60	NP_001133495.1	Ribonucleoside-diphosphate reductase subunit M2 [Salmo salar]	Salmo Salar	3502445	3294274	3726637	3540023	3753468	3948453	344960	381820	200698	372505	147823	362170	384126	364100	367167	21.7399	21.8398	18.3961	18.4663	18.4861	7.97e-06	0.00029441	-10.1287
1743	XP_014004191.1	PREDICTED: fibrillin-2-like [Salmo salar]	Salmo Salar	0	0	0	0	0	0	1012875	979951	901413	592317	578826	646703	583802	631409	675267	0	0	19.9024	19.176	19.2682	7.67e-06	0.00029441	715632
1573	XP_014068817.1	PREDICTED: ES1 protein homolog, mitochondrial-like [Salmo salar]	Salmo Salar	14101388	13731211	13967866	13949602	13751873	14201257	3476828	3586668	3375719	3674657	3696999	3654578	3518155	3668391	3678975	23.7356	23.7337	21.7293	21.8092	21.8067	1.15e-05	0.00036407	-3.87157
800	XP_014004944.1	PREDICTED: angio-associated migratory cell protein-like [Salmo salar]	Salmo Salar	1188990	1195916	1405206	1207160	1235932	1273071	226893	373828	340511	202166	357506	387198	340326	285469	353950	20.1897	20.2372	18.3773	18.4476	18.3766	1.61e-05	0.00045328	-3.51354
75	NP_001133624.1	DNA polymerase alpha subunit B [Salmo salar]	Salmo Salar	357481	343316	357519	351007	109950	341778	109157	98979	106750	128298	106824	113459	119371	107504	99533	18.4475	18.3827	16.7039	16.7918	16.714	3.76e-05	0.00076316	-3.20102
941	XP_014016754.1	PREDICTED: S-adenosylmethionine synthase isoform type-2-like [Salmo salar]	Salmo Salar	7471433	6923461	7431189	8655559	8532517	8953603	1180245	1096779	1128451	1120289	1122526	1026179	1178162	1209327	1130313	22.8252	23.0452	20.1059	20.0954	20.1681	6.52e-05	0.00115853	-7.0227
1071	XP_014025413.1	PREDICTED: Golgi apparatus protein 1-like [Salmo salar]	Salmo Salar	2642531	2492655	2434816	2725191	2580868	2494143	5232940	4965901	5246948	5365730	5427655	5694018	5543220	5517878	5695699	21.2493	21.2994	22.3192	22.3719	22.4023	8.24e-05	0.00134474	2.12892
481	XP_013986731.1	PREDICTED: catalase-like [Salmo salar]	Salmo Salar	668984	668962	625298	699784	680137	724512	1793078	1735414	1681260	1634253	1658058	1656476	1646994	1620608	1522982	19.3516	19.4166	20.7268	20.6597	20.6281	9.2e-05	0.00143394	2.44103
1027	XP_014022394.1	PREDICTED: microfibrillar-associated protein 2 isoform X1 [Salmo salar]	Salmo Salar	53444	44132	40769	34256	29832	28451	2548080	2434733	2435590	2778344	2944559	2748108	2860823	2893370	2779203	15.4295	14.8646	21.2158	21.4058	21.448	0.00011129	0.00166079	74.0018
1077	XP_014025930.1	PREDICTED: dnaJ homolog subfamily A member 4-like [Salmo salar]	Salmo Salar	8752928	8313935	8594939	9422220	10116769	10171499	1283490	1326789	1317214	1081898	1198920	1286370	1162918	1129746	1205040	23.0351	23.2702	20.3291	20.1933	20.1493	0.00012291	0.00174473	-7.61454
810	XP_014005671.1	PREDICTED: A disintegrin and metalloproteinase with thrombospondin motifs 5-like [Salmo salar]	Salmo Salar	354307	352302	421002	353119	363725	311481	2261262	2223672	2243431	1965477	2109570	2019207	1927063	1842521	1870062	18.4346	18.4298	21.0973	20.9454	20.8347	0.00012909	0.00179777	5.76323
1205	XP_014035829.1	PREDICTED: ribosome-binding protein 1-like isoform X1 [Salmo salar]	Salmo Salar	5380486	5278073	5423537	5653328	6600907	5722174	11849834	11809953	12720945	12547634	12577954	12410202	12197063	12562775	12746216	22.3593	22.4481	23.4984	23.5809	23.5827	0.00016768	0.00221797	2.21953
720	XP_013999830.1	PREDICTED: band 4.1-like protein 2 isoform X1 [Salmo salar]	Salmo Salar	7905211	7609775	7769738	8224032	8059298	8016982	33196491	32540783	32372074	27858599	27645495	28035716	28924234	29011822	29183038	22.8894	22.9422	24.9557	24.7316	24.7901	0.00022029	0.00274735	3.75811
515	XP_013988049.1	PREDICTED: erythrocyte band 7 integral membrane protein-like isoform X1 [Salmo salar]	Salmo Salar	824587	302934	891735	204614	975660	875871	148152	181530	213900	183736	183500	160541	139260	154812	173193	19.6533	19.7404	17.4698	17.4854	17.2402	0.00022312	0.00276288	-4.91898
174	NP_001134635.1	inosine triphosphate pyrophosphatase [Salmo salar]	Salmo Salar	485735	486591	504530	478911	475394	511910	222282	209521	188196	242862	223756	216570	230501	245689	231656	18.8924	18.8694	17.6767	17.7716	17.8216	0.0002632	0.00319126	-2.17985
1014	XP_014021539.1	PREDICTED: cysteine and glycine-rich protein 1-like [Salmo salar]	Salmo Salar	51939986	52746135	52413556	50355079	51495204	50303754	22293046	21826290	21725987	21650135	22871347	25065688	24314886	24307868	25289334	25.6434	25.5856	24.3796	24.447	24.5353	0.00033414	0.00383826	-2.23544
1191	XP_014034982.1	PREDICTED: integrin beta-4 isoform X1 [Salmo salar]	Salmo Salar	2459182	2534850	2660301	2518024	2717219	2559001	676985	637049	577722	559542	640338	536910	433633	509872	794562	21.2735	21.2871	19.281	19.0939	18.9598	0.00037301	0.00422909	-4.49631
376	XP_013981166.1	PREDICTED: probable inactive glycosyltransferase 25 family member 3 [Salmo salar]	Salmo Salar	143951	120547	111305	145309	118500	129331	236411	550710	553956	491440	506043	504450	457623	179425	452672	16.8792	16.9807	19.0709	18.9444	18.7881	0.00038207	0.00427622	4.01247
1607	XP_014071214.1	PREDICTED: uncharacterized protein LOC106613459 [Salmo salar]	Salmo Salar	2638265	2457993	2362081	2828570	2503379	2612223	617178	670740	425923	748648	749645	763934	746125	624023	678524	21.229	21.3168	19.2353	19.5158	19.372	0.00041872	0.00462717	-3.72836
996	XP_014019742.1	PREDICTED: lanosterol synthase [Salmo salar]	Salmo Salar	12773834	12785342	12258704	13559920	13534050	13393814	28805825	28361431	27992448	30550643	30013099	29693162	32266411	33789979	31868167	23.6067	23.6901	24.7574	24.8391	24.9435	0.00055808	0.00597791	2.29468
1146	XP_014031743.1	PREDICTED: thrombospondin-1-like [Salmo salar]	Salmo Salar	741468	688967	701125	638113	670584	657435	294458	201450	301361	170912	294061	289253	302349	324221	376000	19.4193	19.3265	18.1677	18.142	18.3066	0.00056546	0.00598678	-2.24617
1257	XP_014041586.1	PREDICTED: thrombospondin type-1 domain-containing protein 4-like [Salmo salar]	Salmo Salar	83602	187491	210411	84667	137942	148056	953805	897157	919242	925036	921203	997835	956850	1007379	924403	17.5165	17.0737	19.8101	19.8192	19.8679	0.00061503	0.00646687	5.80505
700	XP_013998569.1	PREDICTED: programmed cell death 6-interacting protein-like, partial [Salmo salar]	Salmo Salar	304930	319078	356677	291255	473936	372989	891585	650039	827681	829104	805318	845397	909309	595126	838936	18.2835	18.5088	19.6587	19.6612	19.6782	0.00063524	0.00660197	2.41141
1024	XP_014022166.1	PREDICTED: four and a half LIM domains protein 3-like isoform X1 [Salmo salar]	Salmo Salar	392243	267670	412034	450527	406746	472567	106557	0	91638	78858	89479	92653	72686	58291	113283	18.5814	18.7813	16.4837	16.4493	16.1494	0.000659	0.00672872	-4.99523
1195	XP_014035275.1	PREDICTED: fatty acid synthase-like [Salmo salar]	Salmo Salar	3701762	3598485	3574455	3845396	3968003	3866019	13588232	13482705	14380329	10803146	11147404	11480464	12009411	11177893	11950450	21.779	21.8824	23.6959	23.4102	23.5106	0.00065678	0.00672872	3.2675
590	XP_013992610.1	PREDICTED: creatine kinase M-type-like [Salmo salar]	Salmo Salar	153982	167333	137637	121354	88121	78622	2521007	2242074	1603165	2325916	1734450	2371667	2128679	2357182	2292056	17.2324	16.4272	21.0964	21.1494	21.1282	0.00074401	0.00750893	19.6283
731	XP_014000524.1	PREDICTED: activator of 90 kDa heat shock protein ATPase homolog 1-like [Salmo salar]	Salmo Salar	5839796	6496306	6730829	6328588	6675281	6890458	3498937	3356970	3647394	3076543	2912954	3149295	3056146	3196316	3386757	22.6312	22.6704	21.7385	21.5529	21.608	0.00078417	0.00786878	-2.02466
281	NP_001167108.1	Clusterin precursor [Salmo salar]	Salmo Salar	465135	488755	495858	544528	533820	548302	85550	150429	137446	167259	103155	157794	172172	165389	203315	18.8988	19.0546	17.0685	17.2677	17.3935	0.00102501	0.00988765	-3.32527
55	NP_001133464.1	Para-nitrobenzyl esterase [Salmo salar]	Salmo Salar	506585	567088	522295	583167	560773	506982	199165	220159	168023	229085	218396	270907	174174	190718	236977	18.9945	19.0971	17.6036	17.8055	17.5411	0.00105241	0.010041	-2.63118
1517	XP_014065012.1	PREDICTED: fatty acid synthase-like [Salmo salar]	Salmo Salar	449080	439663	422052	462318	434982	416648	1639591	1707118	1597657	1406604	1314316	1221223	1346706	1316048	1327008	18.746	18.7306	20.6449	20.3259	20.3397	0.00107138	0.0101665	3.24569
1462	XP_014060037.1	PREDICTED: serine protease HTRA1A-like [Salmo salar]	Salmo Salar	1857732	1908929	1993074	1831798	1849987	1794143	19117473	19313430	18074918	13821838	13105134	13270945	12790908	12663143	12689253	20.8643	20.8048	24.1884	23.6618	23.5971	0.00116289	0.0108	7.89628
914	XP_014013582.1	PREDICTED: integrin beta-4-like [Salmo salar]	Salmo Salar	869679	870239	825968	990629	1025233	1005476	221140	180715	171664	241483	253008	184453	228474	217369	198852	19.7301	19.9394	17.4634	17.8816	17.7298	0.00119277	0.011019	-4.41746
285	NP_001167173.1	Heat shock protein HSP 90-alpha [Salmo salar]	Salmo Salar	22441202	22181012	20894336	23709760	23616969	21107776	7406145	7713485	7764664	6241118	6172419	6151181	6513203	5983737	5870485	24.4028	24.4933	22.879	22.5574	22.5126	0.00131616	0.0120949	-3.47838
1387	XP_014053638.1	PREDICTED: methionine adenosyltransferase 2 subunit beta isoform X1 [Salmo salar]	Salmo Salar	525082	429662	452317	543786	550488	524499	38433	244798	211310	188029	221890	221811	212376	51791	238453	18.787	19.0527	17.689	17.759	17.6963	0.00134511	0.0122176	-2.3055
980	XP_014018714.1	PREDICTED: serpin H1-like [Salmo salar]	Salmo Salar	1208179	1141672	1316633	1310036	1376150	1349979	262509	281066	160890	326147	337147	152776	318082	355301	408149	20.2044	20.3645	18.002	18.3152	18.4387	0.00144304	0.0129874	-4.09114
486	XP_013986821.1	PREDICTED: importin subunit alpha-1-like [Salmo salar]	Salmo Salar	860322	960898	936904	868549	945297	1011221	220394	216369	237010	108846	163220	176244	131797	149321	160977	19.8375	19.8504	17.7497	17.3165	17.1881	0.00158485	0.0140425	-5.37362
1107	XP_014028138.1	PREDICTED: acetoacetyl-CoA synthetase [Salmo salar]	Salmo Salar	2782567	2835264	2616421	2678783	2977290	3045890	11703019	12296414	12470746	9014910	9356969	9555726	9628079	9581743	7864074	21.408	21.5056	23.5517	23.1576	23.1919	0.00158494	0.0140425	3.5891
1287	XP_014046465.1	PREDICTED: BTB/POZ domain-containing protein KCTD1 isoform X1 [Salmo salar]	Salmo Salar	1207921	1324937	1279181	1210265	1314246	1399737	2604500	2722204	2543653	3166385	3073267	3171327	3025509	2904722	3213008	20.2868	20.3258	21.3126	21.5944	21.5287	0.00180716	0.0155433	2.25367
976	XP_014018610.1	PREDICTED: tsukushin-like isoform X1 [Salmo salar]	Salmo Salar	279050	320105	267242	315839	289571	280142	565534	606613	527246	646503	631594	637412	680652	765057	689767	18.0902	18.1436	19.1093	19.2819	19.3957	0.00185719	0.0158953	2.21212
1268	XP_014042983.1	PREDICTED: heat shock 70 kDa protein [Salmo salar]	Salmo Salar	175985653	175836569	176192643	213651588	213787701	213674182	52701293	50816170	55755015	61671047	63357007	61065578	66052267	67561469	66601534	27.3909	27.6708	25.6513	25.8781	25.9891	0.00199236	0.0168052	-3.22963
1016	XP_014021642.1	PREDICTED: ephrin type-A receptor 2 isoform X1 [Salmo salar]	Salmo Salar	463479	551346	532151	599960	555649	558256	96596	101286	101603	71248	64322	87356	60896	68256	49403	19.0215	19.0906	16.6281	16.1206	15.8941	0.00206657	0.0172643	-7.16909
1598	XP_014070437.1	PREDICTED: serpin H1-like [Salmo salar]	Salmo Salar	20624131	19720893	20672312	21847859	20960778	21577958	6762361	6678850	7182988	7164833	7873726	7484988	5408064	8690047	5363188	24.2978	24.3631	22.6891	22.8356	22.3667	0.00253399	0.0206745	-3.249
1289	XP_014046665.1	PREDICTED: calponin-2-like [Salmo salar]	Salmo Salar	2821796	2903351	3049550	3012927	3415208	3515852	555943	496759	535742	735474	845581	694552	692448	791483	950665	21.4693	21.7035	19.0312	19.4883	19.5942	0.00267409	0.0215159	-4.64341
1212	XP_014036170.1	PREDICTED: sickle tail protein homolog isoform X1 [Salmo salar]	Salmo Salar	110717	105937	89022	124317	98913	102906	141202	361499	329756	482186	418871	490163	555472	454743	447799	16.6928	16.651	18.331	18.8792	18.7947	0.00284704	0.0227886	3.99007
881	XP_014011116.1	PREDICTED: basal cell adhesion molecule-like isoform X1 [Salmo salar]	Salmo Salar	3474383	2630771	2955553	3640103	3522537	3684950	1062761	760183	1040392	1219472	1229594	1362251	1171553	1285029	1288389	21.495	21.7955	19.9887	20.2298	20.2934	0.00290346	0.0230429	-2.77919
905	XP_014012824.1	PREDICTED: calponin-3-like [Salmo salar]	Salmo Salar	10475201	10697713	10930257	11004957	11148547	11335341	4859850	5016184	4824375	5875453	5964080	5947113	5320453	5550264	5647442	23.3508	23.4104	22.2125	22.5038	22.4041	0.00294516	0.0232681	-2.0099
123	NP_001134014.1	LIM and SH3 domain protein 1 [Salmo salar]	Salmo Salar	4065333	3995639	4381608	3974544	4456142	4431887	1138326	1018993	1261303	1378379	1448835	1458846	1573910	1441175	1661339	21.9549	22.0795	20.1185	20.4665	20.5859	0.00318943	0.0250844	-3.08854
506	XP_013987583.1	PREDICTED: keratin, type I cytoskeletal 18-like [Salmo salar]	Salmo Salar	4430552	4663216	4831629	4406993	4765161	4689415	1196833	1051823	1234784	1680751	1695232	1560143	1483081	1596513	1611335	22.1529	22.161	20.1908	20.6807	20.6065	0.00347207	0.0264235	-3.16956
1469	XP_014061097.1	PREDICTED: A-kinase anchor protein 12 isoform X1 [Salmo salar]	Salmo Salar	3948356	4195190	4298131	4140000	4105168	4248247	868258	843653	509855	1308994	1238406	1374985	1232179	1128805	1137685	22.0003	21.9812	19.6863	20.32	20.1177	0.00396591	0.0287323	-3.8622
1281	XP_014045565.1	PREDICTED: serine/threonine-protein phosphatase 2A 56 kDa regulatory subunit epsilon isoform isoform X1 [Salmo salar]	Salmo Salar	357402	430797	409301	419198	446820	456872	1352799	1477848	1524570	994626	1105511	1054245	1023143	1196721	1188024	18.6428	18.7693	20.4951	20.0078	20.1801	0.00407141	0.0293747	2.87107
1179	XP_014034308.1	PREDICTED: protein LYRIC-like isoform X1 [Salmo salar]	Salmo Salar	587322	431761	579755	546051	617143	562209	1389400	1360628	1470749	1012862	1126300	1152864	1113722	1016562	1108955	19.1451	19.1007	20.406	20.1032	20.0808	0.00427246	0.0305726	2.10488
423	XP_013983978.1	PREDICTED: RNA-binding protein EWS-like isoform X1 [Salmo salar]	Salmo Salar	416420	433651	393877	429955	403760	387477	741446	730018	729309	895959	888020	988305	943889	871498	905654	18.6677	18.6231	19.4776	19.7731	19.7886	0.00429825	0.0306316	2.04818
1620	XP_014071724.1	PREDICTED: fibrillin-2-like [Salmo salar]	Salmo Salar	944082	910841	874365	1187143	1111594	1040000	3574836	3223324	3191978	2310996	2518689	2412525	2883091	2992010	2942126	19.7968	20.0842	21.6201	21.2021	21.4884	0.00439291	0.0310527	2.82131
1183	XP_014034449.1	PREDICTED: ATP-citrate synthase-like isoform X1 [Salmo salar]	Salmo Salar	666626	1176583	1073949	1030961	1194089	1225499	5413338	5411060	4983779	3532292	3963139	3505206	3935851	3943888	4137038	20.0345	20.1875	22.3675	21.7522	21.9112	0.00445382	0.0312304	3.7303
1109	XP_014028414.1	PREDICTED: collagen alpha-3(VI) chain-like [Salmo salar]	Salmo Salar	5183232	5013950	4885087	5596722	5371671	5287020	12290023	12162301	12390062	10613440	10297841	10396816	9522473	9685062	9787137	22.2575	22.3569	23.551	23.3096	23.2073	0.00459469	0.0319615	2.06875
68	NP_001133559.1	tripeptidyl-peptidase 1 precursor [Salmo salar]	Salmo Salar	1760739	1822234	1837330	2031084	1979042	2073134	807339	840920	893632	942464	923554	936602	1055699	1133757	1036827	20.7973	20.9538	19.6816	19.8371	20.0098	0.00469366	0.0323918	-2.04589
1223	XP_014036781.1	PREDICTED: serine/threonine-protein kinase RIO3-like [Salmo salar]	Salmo Salar	787053	827934	835996	1013697	1096198	1076623	321284	313273	321510	235249	188119	259523	214503	231034	283326	19.6592	20.0381	18.2935	17.8438	17.8177	0.00467694	0.0323918	-3.63914
459	XP_013985783.1	PREDICTED: dnaJ homolog subfamily B member 1-like [Salmo salar]	Salmo Salar	2715382	2701848	2812100	2829320	2974417	3037137	817212	783549	756663	1030309	1072659	1106132	1090198	977197	1135793	21.3727	21.5042	19.5797	20.0328	20.0562	0.00488295	0.0332036	-2.92598
1312	XP_014048329.1	PREDICTED: peptidyl-prolyl cis-trans isomerase FKBP10-like [Salmo salar]	Salmo Salar	2867168	2744192	2645238	2568963	2408462	2481949	6975973	5167893	6796117	9568976	9860697	10077364	9892752	9758774	9275870	21.388	21.243	22.6963	23.2333	23.2183	0.00510049	0.034384	3.32596
1502	XP_014063923.1	PREDICTED: periodic tryptophan protein 1 homolog [Salmo salar]	Salmo Salar	494904	520914	568244	609966	648803	766096	235522	330552	295805	276110	36068	258389	290747	298269	45931	18.9907	19.3074	18.1743	17.9792	18.1494	0.00515481	0.0344839	-2.0678
348	XP_013979269.1	PREDICTED: catalase isoform X1 [Salmo salar]	Salmo Salar	210078	205256	194792	150634	152795	181736	357031	405470	437598	274174	415304	412228	401563	379827	362779	17.6471	17.2212	18.6292	18.6531	18.535	0.00578459	0.0382571	2.25264
42	NP_001133272.1	sodium- and chloride-dependent taurine transporter [Salmo salar]	Salmo Salar	192268	88442	209851	273842	268894	240186	597138	634713	614905	656637	691228	694927	838348	801666	793182	17.5528	18.0367	19.23	19.3988	19.6126	0.00589903	0.0387207	3.07183
6	NP_001117050.1	fatty acid-binding protein, heart [Salmo salar]	Salmo Salar	9968262	10086648	9613162	9662402	8993939	9112905	21445279	21599289	20838157	30942306	29948613	31419384	29302447	30296060	29195015	23.2489	23.1195	24.3542	24.8831	24.8045	0.0063421	0.0402594	2.82136
392	XP_013982200.1	PREDICTED: cytochrome c oxidase subunit 5A, mitochondrial-like [Salmo salar]	Salmo Salar	1550593	1470661	1496927	1334100	1329357	1347616	2786169	2795589	2821157	3791794	3792925	3848080	3474005	3591153	3385664	20.5136	20.3474	21.4147	21.8549	21.7282	0.00632083	0.0402594	2.3545
866	XP_014010335.1	PREDICTED: girdin [Salmo salar]	Salmo Salar	748292	855512	841925	886560	892080	865082	233640	267526	207781	365784	321758	346878	319496	351817	300348	19.6833	19.7579	17.8339	18.4041	18.2854	0.00638708	0.0402594	-2.9203
746	XP_014001387.1	PREDICTED: minor histocompatibility antigen H13-like isoform X3 [Salmo salar]	Salmo Salar	636396	710969	561126	647173	558778	600145	1407424	1450395	1604572	944448	1201562	1179676	1116800	1146059	1065130	19.2796	19.195	20.468	20.17	20.0909	0.00696951	0.042985	2.00794
1596	XP_014070296.1	PREDICTED: CD166 antigen homolog A-like isoform X1 [Salmo salar]	Salmo Salar	895825	808164	977437	876567	1170216	1022847	0	218423	282527	259726	349153	322674	338741	299221	377903	19.7729	19.9642	17.7368	18.2997	18.3698	0.00752775	0.0452142	-3.32435
1484	XP_014062364.1	PREDICTED: dnaJ homolog subfamily C member 3-like [Salmo salar]	Salmo Salar	323489	365884	343938	373264	391550	312393	675503	716821	353999	862141	876889	920979	924724	846842	937707	18.3918	18.5098	19.3656	19.742	19.8187	0.00771385	0.0458108	2.28356
50	NP_001133421.1	Acetyl-CoA acetyltransferase, cytosolic [Salmo salar]	Salmo Salar	374712	419418	405118	377527	440226	392685	767770	752956	738315	951197	986670	915969	1050230	1054541	1109077	18.628	18.583	19.5222	19.8594	20.0082	0.00775545	0.0458221	2.28326
865	XP_014010303.1	PREDICTED: cell division cycle 2 isoform X1 [Salmo salar]	Salmo Salar	3008583	2832124	3090445	2915643	3058683	2998796	1254338	1131675	1251957	825452	842769	968580	793199	715111	861239	21.5207	21.516	20.2558	19.6848	19.5973	0.00817305	0.0474542	-3.18734
1121	XP_014028988.1	PREDICTED: isocitrate dehydrogenase [NADP] cytoplasmic-like [Salmo salar]	Salmo Salar	2244895	2360551	2271462	2069857	2250605	1361983	6010202	6112353	5824870	4004833	4448614	4451719	4319215	4543171	4493746	21.1152	20.9811	22.519	22.0849	22.0995	0.00833786	0.0480459	2.27571
1276	XP_014043980.1	PREDICTED: collagen alpha-1(VI) chain-like [Salmo salar]	Salmo Salar	566267	619351	531762	591120	592670	581440	2948915	2816053	2600114	1923663	1735602	1863889	1663820	1645734	1673586	19.1111	19.1731	21.4252	20.8299	20.6661	0.00871862	0.0495854	3.55938
1479	XP_014062098.1	PREDICTED: RNA-binding protein 4.1-like isoform X1 [Salmo salar]	Salmo Salar	1961755	2152002	2081653	2021011	2022749	2022606	1063683	1073460	1215294	1104326	1108797	1138400	1075516	1115703	1096907	20.9893	20.9478	20.0338	20.0806	20.065	3.82e-05	0.00076699	-1.8774
1597	XP_014070418.1	PREDICTED: ES1 protein homolog, mitochondrial-like [Salmo salar]	Salmo Salar	3374482	3360778	3424053	3546369	3355384	3414672	2332319	2356771	2312594	2348156	2172197	2441336	2189534	2454944	2395986	21.6862	21.7033	21.1533	21.1631	21.1922	6.64e-05	0.00115853	-1.43917
288	NP_001167203.1	Phosphatidylinositol 4-kinase type 2-alpha [Salmo salar]	Salmo Salar	117470	93421	114479	119279	100872	119222	202730	176282	183470	172424	207485	180023	185112	170640	182306	16.8047	16.8633	17.4852	17.4578	17.476	0.00011872	0.00169908	1.55724
1335	XP_014049978.1	PREDICTED: retinoid-inducible serine carboxypeptidase-like [Salmo salar]	Salmo Salar	2119506	2256786	2182781	2080969	2021230	2098541	1227288	1256069	1250535	1148178	1290784	1274462	1242839	1238348	1288355	21.0577	20.9888	20.2541	20.2815	20.2452	0.00012406	0.00174688	-1.69704
203	NP_001135000.1	S-formylglutathione hydrolase [Salmo salar]	Salmo Salar	917134	882958	921815	958049	907189	861214	1036252	1073936	1087290	1060016	1017586	1104745	1138777	1062919	1007102	19.8068	19.791	20.0345	20.0157	20.0196	0.00016324	0.00217567	1.16824
1197	XP_014035601.1	PREDICTED: glutamate--cysteine ligase catalytic subunit isoform X1 [Salmo salar]	Salmo Salar	901107	839832	1036494	915042	1027097	954467	1604679	1479383	1722234	1220599	1643516	1554761	1595110	1710536	1341526	19.7813	19.8643	20.6139	20.5683	20.6052	0.00021768	0.00273432	1.70875
82	NP_001133672.1	14-3-3 protein beta/alpha-2 [Salmo salar]	Salmo Salar	46073662	44986316	45167729	46809243	46623227	43470230	60385860	61187829	63316252	60821122	63047567	61420059	62205686	62425089	63851107	25.4288	25.4745	25.8667	25.8722	25.8956	0.00024396	0.00297867	1.34399
465	XP_013986041.1	PREDICTED: xaa-Pro aminopeptidase 1 isoform X1 [Salmo salar]	Salmo Salar	5934500	5939102	5721817	6011160	5774458	5751477	3937416	4151929	4481623	4452191	4262527	4281933	4313593	4142948	4156394	22.5007	22.4613	21.9854	22.0298	21.9869	0.00026858	0.00323413	-1.39501
1235	XP_014037889.1	PREDICTED: cullin-associated NEDD8-dissociated protein 1, partial [Salmo salar]	Salmo Salar	6256327	6598398	6831558	6471264	6989963	6731605	8423862	8300582	8402001	8216713	8488913	8230414	8247884	7987585	8597769	22.6537	22.6825	23.0023	22.9725	22.9756	0.00029947	0.00354675	1.24433
280	NP_001167096.1	procollagen-proline, 2-oxoglutarate 4-dioxygenase (proline 4-hydroxylase), alpha 1 polypeptide precursor [Salmo salar]	Salmo Salar	650139	675680	645126	782546	518556	666120	1433909	1362099	1303291	1273918	1247080	1151166	1340173	1261722	1445692	19.3104	19.3454	20.3774	20.2501	20.354	0.0003105	0.00363844	1.99898
940	XP_014016702.1	PREDICTED: AP-1 complex subunit beta-1-like isoform X1 [Salmo salar]	Salmo Salar	1879651	1973023	1989862	2105070	1983385	1927755	2747246	2717816	2627609	2728405	2989278	2819533	2847453	2844843	3015475	20.912	20.9195	21.374	21.427	21.4412	0.00033036	0.00381996	1.41259
1584	XP_014069335.1	PREDICTED: huntingtin-interacting protein 1-like isoform X1 [Salmo salar]	Salmo Salar	5612082	7141875	7340319	6927160	7233106	7278438	9745038	9460038	10657592	9654514	9375051	9524784	9331913	8881583	9744135	22.7679	22.7862	23.2162	23.1833	23.1537	0.00046105	0.00503121	1.32628
397	XP_013982532.1	PREDICTED: protein transport protein Sec31A-like isoform X1 [Salmo salar]	Salmo Salar	1615146	1635032	1513759	1687203	1461295	1610201	1934194	1956522	1970727	2284344	1978055	2024319	2117048	1996725	1947092	20.6232	20.6188	20.8999	20.949	20.9292	0.00048598	0.00527028	1.23542
49	NP_001133368.1	Thimet oligopeptidase [Salmo salar]	Salmo Salar	16270877	15731911	16077703	16795690	16798803	17080858	22739167	22824932	23983559	21645830	22162064	22318168	22372195	22742368	23099675	23.9386	24.0019	24.4441	24.4016	24.4389	0.00056576	0.00598678	1.37362
637	XP_013995488.1	PREDICTED: laminin subunit gamma-1-like [Salmo salar]	Salmo Salar	315308	139335	313002	347388	298382	315562	540567	544463	232592	592274	550094	603224	593074	551048	607601	18.2558	18.2676	19.0441	19.1759	19.1779	0.00061854	0.00646687	1.82885
1514	XP_014064885.1	PREDICTED: SWI/SNF-related matrix-associated actin-dependent regulator of chromatin subfamily A member 5-like [Salmo salar]	Salmo Salar	4240455	4205012	4344435	3786852	4079720	3915433	2189090	2302840	2062117	2308685	2346868	2627333	2256882	2189199	2407043	22.0158	21.9007	21.0619	21.1623	21.1059	0.00065746	0.00672872	-1.80029
548	XP_013989727.1	PREDICTED: filamin-A isoform X4 [Salmo salar]	Salmo Salar	224902106	223657565	224764145	221935614	224304761	224130524	119172028	118821245	123582175	128775662	131461278	131339999	129713594	129967241	130090644	27.7438	27.7398	26.8285	26.9687	26.9536	0.00073018	0.00741218	-1.77138
504	XP_013987578.1	PREDICTED: protein-glutamine gamma-glutamyltransferase 2-like [Salmo salar]	Salmo Salar	12757817	13092537	13354901	12617128	12895732	13116615	6888641	7432006	7880581	6672171	6972666	7021538	6514457	6605111	6903478	23.6422	23.6204	22.8253	22.7333	22.6552	0.00079632	0.00794501	-1.85755
461	XP_013985825.1	PREDICTED: exosome complex component CSL4 isoform X2 [Salmo salar]	Salmo Salar	593819	710551	789109	637212	699309	773031	425736	528853	552950	536268	549955	511053	554073	554683	624172	19.4386	19.4156	19.0125	19.0326	19.0813	0.00080904	0.00802605	-1.3058
1255	XP_014041151.1	PREDICTED: kinectin-like isoform X1 [Salmo salar]	Salmo Salar	1866756	1795549	1895134	1756583	1652169	1685113	3347720	3344947	3573314	3238642	3215969	3200493	3137725	3183678	3155826	20.8321	20.6844	21.6747	21.6168	21.5896	0.00085975	0.00848088	1.82614
169	NP_001134601.1	Eukaryotic translation initiation factor 6 [Salmo salar]	Salmo Salar	3066173	3092919	3302574	2114530	2927821	3120159	1427512	1934313	1641687	1809164	1826930	1734614	1689046	2412301	1693184	21.5605	21.4814	20.6467	20.7869	20.6913	0.00091314	0.00895699	-1.75644
815	XP_014005842.1	PREDICTED: neutral cholesterol ester hydrolase 1-like [Salmo salar]	Salmo Salar	3314562	3563494	3447658	3349776	3645378	3642738	2383851	2228374	2307786	2453661	2454566	2452704	2427930	2381825	2299550	21.7172	21.7966	21.1381	21.2265	21.1836	0.0009914	0.00967027	-1.4888
38	NP_001133257.1	Nicotinamide mononucleotide adenylyltransferase 1 [Salmo salar]	Salmo Salar	1021554	951162	896157	1027113	1062733	1046045	625093	722134	623418	612312	626488	647867	646502	632803	581613	19.8593	19.9965	19.2537	19.2569	19.2714	0.00099864	0.00968682	-1.58804
1563	XP_014068329.1	PREDICTED: hypoxanthine-guanine phosphoribosyltransferase isoform X1 [Salmo salar]	Salmo Salar	7096694	6775960	6725560	7413568	7149319	7432834	4504980	4366330	4423871	4446313	4442858	4188201	4571664	4288586	4586691	22.692	22.8217	22.0769	22.0831	22.1243	0.00104668	0.010041	-1.58241
385	XP_013981995.1	PREDICTED: SHC SH2 domain-binding protein 1 [Salmo salar]	Salmo Salar	454504	458787	419858	436122	501522	437258	798187	753600	720685	687281	704603	622864	705828	688947	726096	18.7939	18.7381	19.5234	19.3905	19.429	0.00113543	0.0106947	1.60394
597	XP_013992829.1	PREDICTED: tenascin-like isoform X1 [Salmo salar]	Salmo Salar	223539	0	236972	235041	253479	125783	415636	454513	450132	379836	409796	430825	442944	488791	466003	17.7702	17.8426	18.78	18.6445	18.83	0.0011393	0.0106947	1.92538
875	XP_014010835.1	PREDICTED: ornithine aminotransferase, mitochondrial-like [Salmo salar]	Salmo Salar	567505	598819	626594	740198	650524	620981	1071203	1077196	996467	1158182	1111748	1187846	1176834	1151501	1203529	19.1918	19.3112	20.0308	20.1434	20.1665	0.00115711	0.0108	1.81764
263	NP_001140124.1	DNA-directed RNA polymerases I, II, and III subunit RPABC3 [Salmo salar]	Salmo Salar	1667509	1754475	1674225	1657646	1762195	1773213	1127591	1182831	995916	1088694	1172065	991084	1157605	1195945	1180402	20.6751	20.7489	20.1048	20.0542	20.1708	0.00135051	0.0122176	-1.51788
872	XP_014010692.1	PREDICTED: procollagen-lysine,2-oxoglutarate 5-dioxygenase 3 [Salmo salar]	Salmo Salar	2688021	2861063	2840628	2903170	2766278	2949842	3249822	3567918	3429021	3491577	3442753	3616718	3484714	3605682	3566632	21.4378	21.4692	21.7094	21.7354	21.7661	0.00133661	0.0122176	1.21714
1055	XP_014024094.1	PREDICTED: major vault protein isoform X1 [Salmo salar]	Salmo Salar	5446102	5890735	5876265	6582924	6592896	6803604	10364092	10067630	10510074	10711157	10200857	10443053	10935750	10629241	11065403	22.4865	22.6525	23.3051	23.316	23.3825	0.00159245	0.0140425	1.69947
1490	XP_014062646.1	PREDICTED: high mobility group protein B3-like [Salmo salar]	Salmo Salar	7560791	8733321	9006178	8721643	8543073	7377046	12531019	12836070	12493258	11172049	11590510	11924106	12144356	11756113	12748992	23.0581	23.0263	23.579	23.4664	23.5338	0.00159058	0.0140425	1.39881
98	NP_001133819.1	RuvB-like 1 [Salmo salar]	Salmo Salar	16971856	17474301	17579756	18010565	17983437	18914422	15297091	15092760	15693615	14866419	15526475	14928475	14990184	15030098	15002820	24.0587	24.1023	23.8668	23.8316	23.8387	0.00161109	0.0141355	-1.17679
54	NP_001133450.1	FUS-interacting serine-arginine-rich protein 1 [Salmo salar]	Salmo Salar	1602898	1509416	1374400	1571696	1467822	1472335	1095674	1134206	1108672	1110433	1176266	1193753	1337862	1151642	1152447	20.5256	20.4897	20.0804	20.1658	20.1363	0.00166722	0.0145548	-1.30146
131	NP_001134103.1	L-xylulose reductase [Salmo salar]	Salmo Salar	2770953	2703890	2455757	2638079	2611094	2589957	2262457	2102081	1993332	1941721	2005339	1988924	2010561	2104757	2051981	21.3666	21.3162	21.0034	20.9236	20.9686	0.00175784	0.0152696	-1.29795
1019	XP_014021931.1	PREDICTED: host cell factor 1-like isoform X1 [Salmo salar]	Salmo Salar	554393	576804	674355	571889	578387	643365	654251	655311	689403	606749	672698	739015	735655	592316	679182	19.1377	19.1417	19.3218	19.3596	19.3734	0.00178781	0.0154531	1.15823
181	NP_001134743.1	Annexin A1 [Salmo salar]	Salmo Salar	131664068	122856946	120462792	131676327	129951809	135156812	94739911	92713190	90837057	98075453	90970477	94572413	99198275	95851839	94701806	26.8724	26.9724	26.4663	26.4949	26.5143	0.0018965	0.0161526	-1.34778
66	NP_001133550.1	Alanyl-tRNA synthetase, cytoplasmic [Salmo salar]	Salmo Salar	21190867	21806648	21221874	22102678	22238184	21730990	25550591	25898866	25773687	25308045	25988668	26498724	26407328	26693337	26450148	24.339	24.3977	24.6194	24.6314	24.6568	0.00197769	0.0167624	1.20369
787	XP_014004247.1	PREDICTED: yjeF N-terminal domain-containing protein 3-like [Salmo salar]	Salmo Salar	1014800	1043671	1142778	930430	1159474	1140410	1768825	1814918	1922448	1817920	1926438	1903298	1835568	2043594	2203279	19.9932	20.1211	20.7915	20.8601	20.9627	0.00201936	0.0169509	1.75836
1233	XP_014037768.1	PREDICTED: ras-related protein Rab-10 [Salmo salar]	Salmo Salar	1258376	1207771	1243331	1334420	1333755	1252048	1999294	1999957	1868701	1897957	1889998	2054032	2091238	2158812	2043052	20.2458	20.3471	20.9311	20.856	20.9959	0.00225754	0.0187698	1.5489
70	NP_001133576.1	Coatomer subunit delta [Salmo salar]	Salmo Salar	2595154	2699117	2541672	2683197	2758351	2661683	3878021	3847427	3829084	3697523	4200337	4203199	3809319	3920821	3805137	21.3074	21.3555	21.8755	22.0021	21.8611	0.00239581	0.0198251	1.49633
1362	XP_014052039.1	PREDICTED: nucleophosmin-like [Salmo salar]	Salmo Salar	7417322	7218110	6423929	8427578	7347262	7920393	4645399	4615945	4146117	5449891	4757396	4961248	5393369	4969203	4757937	22.7832	22.9171	22.1382	22.2423	22.2446	0.00245668	0.0202329	-1.56029
1300	XP_014047637.1	PREDICTED: protein arginine N-methyltransferase 1 isoform X1 [Salmo salar]	Salmo Salar	17404110	17256476	16654006	18682734	18572494	17399273	13240390	12883146	12944560	12108317	12129110	11449677	12482980	12179683	12207076	24.0406	24.1467	23.6258	23.5295	23.5412	0.00248041	0.0203324	-1.44206
1103	XP_014028019.1	PREDICTED: peroxisomal multifunctional enzyme type 2 [Salmo salar]	Salmo Salar	680873	633675	646032	620954	705221	725355	1168297	1088855	1141630	1086741	1077520	1006997	995530	1029640	1142027	19.3012	19.4277	20.1227	20.0393	19.9737	0.00260297	0.0211385	1.60296
934	XP_014015882.1	PREDICTED: sarcoplasmic/endoplasmic reticulum calcium ATPase 2 isoform X1 [Salmo salar]	Salmo Salar	1256371	1370260	1357593	1506054	1448866	1557638	2191019	2295719	2209487	2153584	2223516	1968536	1949478	2221255	2090537	20.3726	20.5223	21.0753	21.0383	20.9954	0.00262317	0.0212039	1.50406
1371	XP_014052783.1	PREDICTED: clathrin heavy chain 1 isoform X1 [Salmo salar]	Salmo Salar	683836	579222	631875	634915	660883	765103	942830	812312	773684	848889	838177	757764	843938	789447	795721	19.2693	19.334	19.6317	19.6769	19.6019	0.00285837	0.0227886	1.26152
584	XP_013992269.1	PREDICTED: heat shock 70 kDa protein 4-like [Salmo salar]	Salmo Salar	21997366	21351607	22193293	22605649	24102918	24622434	15622541	14728026	15648776	14475851	14926701	14483774	15664350	15449276	16060799	24.3908	24.5227	23.8971	23.7879	23.901	0.0032268	0.0252646	-1.51021
1180	XP_014034343.1	PREDICTED: lysosomal acid lipase/cholesteryl ester hydrolase isoform X1 [Salmo salar]	Salmo Salar	2097559	2020711	1899580	2184880	2160873	2092919	3208444	2801736	2522167	3050603	2845003	3038106	2791157	2947887	2939223	20.9464	21.0432	21.4179	21.5347	21.487	0.00336042	0.0260768	1.39965
1411	XP_014054893.1	PREDICTED: heterogeneous nuclear ribonucleoprotein G isoform X1 [Salmo salar]	Salmo Salar	2604973	2484795	2634807	2460334	2461526	2570792	3103592	3282939	3332467	3198712	3596262	3535003	3464511	3149920	3450134	21.3128	21.2311	21.6466	21.7533	21.7182	0.00335115	0.0260768	1.35101
1420	XP_014055639.1	PREDICTED: plectin-like, partial [Salmo salar]	Salmo Salar	7524911	7907096	8234045	7922900	8008094	8061604	5859004	5916562	6263746	5079054	5295747	5345155	5424514	5555658	5662673	22.9147	22.933	22.4963	22.3364	22.4055	0.00342617	0.0263528	-1.42516
346	XP_013979186.1	PREDICTED: vigilin isoform X1 [Salmo salar]	Salmo Salar	19362967	19919818	19951080	18625306	19188088	19630266	25698396	25661650	27105535	27953009	27762935	27124483	28128707	26815986	28469986	24.2477	24.1937	24.6152	24.7267	24.7455	0.00348076	0.0264235	1.39
1382	XP_014053528.1	PREDICTED: heat shock 70 kDa protein 4-like [Salmo salar]	Salmo Salar	13948294	13882435	14467655	15260363	16223734	16079160	8517877	8038308	8903348	7801007	8035993	7838465	8230406	8900858	8778820	23.7336	23.9387	23.0221	22.9021	23.0656	0.00345451	0.0264235	-1.78948
845	XP_014008383.1	PREDICTED: adenosylhomocysteinase 3 isoform X1 [Salmo salar]	Salmo Salar	1564850	1672112	1680310	1562815	1783233	1792952	3154743	3180714	3056126	2619655	2879212	2706286	2986370	2880975	2895999	20.6732	20.7661	21.5891	21.3679	21.4656	0.00351038	0.026533	1.6871
770	XP_014002983.1	PREDICTED: host cell factor 1-like [Salmo salar]	Salmo Salar	700070	729042	673058	664959	645621	804162	496641	455816	423822	513411	417205	422516	555919	476910	476087	19.4171	19.3429	18.7981	18.6886	18.8634	0.00359003	0.0270181	-1.51221
339	XP_013978682.1	PREDICTED: GDP-mannose 4,6 dehydratase isoform X1 [Salmo salar]	Salmo Salar	1170743	1111629	1155551	1158748	1159462	1211649	1768740	1815946	2013164	1757881	1603673	1589547	1756379	1589674	1754919	20.1401	20.145	20.7923	20.6129	20.743	0.00366205	0.0270929	1.48811
551	XP_013989828.1	PREDICTED: enolase isoform X1 [Salmo salar]	Salmo Salar	3395331	3454396	3289174	3437862	3360498	4909510	6408834	5645613	5712470	7070553	6810566	6562940	7154519	6757879	6817701	21.6951	21.7131	22.4457	22.6993	22.7009	0.00365529	0.0270929	1.8806
824	XP_014006688.1	PREDICTED: RNA-binding protein 45 [Salmo salar]	Salmo Salar	1640144	1651283	1583959	1327816	1452775	1553951	2619331	2959454	2605848	2566766	2395056	2421798	2433680	2408726	2370955	20.6454	20.4704	21.3208	21.2076	21.1998	0.00365651	0.0270929	1.60755
1157	XP_014032605.1	PREDICTED: cytosolic non-specific dipeptidase-like [Salmo salar]	Salmo Salar	1941213	1208439	1926895	1183312	2206351	2032096	2480357	2470575	2525476	2566131	2508733	2444488	2418227	2625677	2712870	20.8778	20.9545	21.2421	21.2585	21.3243	0.00365897	0.0270929	1.28234
489	XP_013987029.1	PREDICTED: spectrin beta chain, non-erythrocytic 1-like [Salmo salar]	Salmo Salar	16897244	17048846	16683907	18122730	18921417	18561977	9702508	9537002	9327074	10299916	10709002	10893146	10915048	10474778	11228828	24.0103	24.1458	23.1851	23.3523	23.3798	0.00370328	0.0272824	-1.70801
1215	XP_014036406.1	PREDICTED: protein disulfide-isomerase TMX3 [Salmo salar]	Salmo Salar	2265112	2121346	2193483	2302374	2260519	2216020	2097280	1873303	1789057	1569016	1779319	1887279	1678201	1831921	1772835	21.0648	21.1082	20.8372	20.7629	20.7576	0.00386399	0.0283467	-1.23167
750	XP_014001618.1	PREDICTED: procollagen-lysine,2-oxoglutarate 5-dioxygenase 1 isoform X3 [Salmo salar]	Salmo Salar	836379	874297	875976	1019034	806687	831871	1371769	1316309	1181998	1144986	1262709	1195308	1346042	1402969	1335815	19.7378	19.666	20.3281	20.189	20.3603	0.00393922	0.028663	1.50583
1313	XP_014048340.1	PREDICTED: 2',3'-cyclic-nucleotide 3'-phosphodiesterase-like isoform X2 [Salmo salar]	Salmo Salar	912783	977154	1028358	749528	815480	894236	1693667	1736556	1665315	1484019	1571188	1653313	1596055	1451223	1662798	19.8982	19.6373	20.6917	20.5834	20.6061	0.00393994	0.028663	1.81418
360	XP_013979934.1	PREDICTED: twinfilin-1-like [Salmo salar]	Salmo Salar	916621	931090	969889	1051399	985701	1023272	1544701	1493276	1295636	1388647	1378131	1208034	1226214	1507881	1510899	19.8286	19.9648	20.51	20.3943	20.5241	0.00424488	0.0305002	1.49431
1529	XP_014066075.1	PREDICTED: protein phosphatase 1B isoform X1 [Salmo salar]	Salmo Salar	494251	476810	556001	437659	473340	472516	425458	584389	755614	568144	621298	649072	602471	627870	604088	18.9149	18.85	19.1566	19.2449	19.2044	0.00436089	0.0309517	1.24792
1582	XP_014069132.1	PREDICTED: coatomer subunit delta [Salmo salar]	Salmo Salar	1412606	1397543	1412377	1332335	1377691	1515718	1985376	2137579	2163957	1898927	1911583	1790999	1952272	1990535	1965955	20.4297	20.3938	21.0275	20.8568	20.9068	0.00444467	0.0312304	1.43257
1491	XP_014062694.1	PREDICTED: dynactin subunit 1-like isoform X1 [Salmo salar]	Salmo Salar	2964579	2381452	2740371	3045944	2884953	3097967	4025966	3968280	3887373	4307878	3782406	4096825	4247089	4213574	4193197	21.3859	21.5385	21.9201	21.9661	22.0066	0.00458449	0.0319615	1.41623
1591	XP_014069967.1	PREDICTED: serine/threonine-protein kinase PAK 1-like [Salmo salar]	Salmo Salar	220007	424835	415528	272583	469201	446858	691912	780144	842731	675384	809755	648615	650006	798824	856807	18.6646	18.7695	19.5734	19.3653	19.6075	0.00474995	0.0326512	1.73916
1616	XP_014071653.1	PREDICTED: coatomer subunit epsilon-like [Salmo salar]	Salmo Salar	3404037	3484139	3397905	3404682	2976780	2858852	4748556	4569925	4782231	4709079	4624151	4523997	4475841	4872275	4676099	21.6988	21.5053	22.1791	22.1408	22.1569	0.00477471	0.0326927	1.47103
400	XP_013982640.1	PREDICTED: xaa-Pro dipeptidase-like [Salmo salar]	Salmo Salar	995185	1104177	1102124	1034324	952010	906645	1673654	1570135	1374927	943808	1674739	1776522	1599177	1589239	765721	20.0719	19.8606	20.5825	20.6755	20.5999	0.00488735	0.0332036	1.57249
565	XP_013990799.1	PREDICTED: cold shock domain-containing protein E1-like isoform X1 [Salmo salar]	Salmo Salar	375394	502755	424070	463315	437976	405566	699099	674017	623911	593010	627352	678400	611435	548627	589886	18.6939	18.7405	19.3624	19.2589	19.1701	0.0050959	0.034384	1.46063
788	XP_014004431.1	PREDICTED: coactosin-like protein [Salmo salar]	Salmo Salar	27302772	26406398	26191747	28462206	28392439	27559331	18491530	17900951	17003615	19139102	19654577	20144019	19236079	19715371	20448397	24.6544	24.759	24.0935	24.2284	24.2328	0.00514802	0.0344839	-1.43574
588	XP_013992537.1	PREDICTED: 14-3-3 protein epsilon-like isoform X1 [Salmo salar]	Salmo Salar	2009461	1924913	1880264	1707690	1883007	1828999	2291282	2467782	2535258	2647232	2921968	2673741	2638290	2748703	2883371	20.8764	20.8026	21.2348	21.3504	21.3903	0.00522923	0.0348482	1.40025
71	NP_001133604.1	Twinfilin-1 [Salmo salar]	Salmo Salar	1849336	2100202	2094787	2139946	2230454	2158397	3865681	3871614	4422658	3277863	3140646	3598060	3218493	3361322	3466070	20.9984	21.0415	21.8845	21.6443	21.6806	0.00525835	0.034909	1.64322
116	NP_001133979.1	T-complex protein 1 subunit theta [Salmo salar]	Salmo Salar	78179311	80419300	81197999	84436268	87488477	89626628	66287689	65623400	69429651	61963238	64456992	65024535	66748868	66044882	67914422	26.261	26.3826	25.9822	25.9418	25.9922	0.0058217	0.0383573	-1.2743
27	NP_001133189.1	endothelial differentiation-related factor 1-1 [Salmo salar]	Salmo Salar	4980845	4735750	4891245	4854913	4922569	4750393	3133727	2502945	3189101	3605518	3677254	3346416	3237403	3948731	3198527	22.2218	22.211	21.5794	21.7818	21.6264	0.00596657	0.0389724	-1.468
279	NP_001167055.1	alpha-actinin-1 [Salmo salar]	Salmo Salar	5256378	5455751	5327275	4757959	5182129	5471676	2872168	3235594	3038468	3313258	3551381	3718396	3399009	3528595	3484699	22.345	22.3051	21.5349	21.7599	21.7326	0.00598202	0.0389724	-1.56832
452	XP_013985241.1	PREDICTED: exosome complex component RRP43 [Salmo salar]	Salmo Salar	434253	522113	584387	420495	519387	629779	407355	388591	557837	441100	446123	353957	388353	422400	424811	18.994	18.9865	18.6359	18.7507	18.6883	0.00610089	0.0395991	-1.22994
406	XP_013983090.1	PREDICTED: fumarylacetoacetase [Salmo salar]	Salmo Salar	2086374	1828735	1888954	1976907	1953310	1918158	2491841	2367172	2416917	2557779	2392527	2390781	2531743	2664122	2600738	20.8492	20.8975	21.2047	21.1901	21.3105	0.00614878	0.0397621	1.28502
701	XP_013998572.1	PREDICTED: programmed cell death 6-interacting protein-like, partial [Salmo salar]	Salmo Salar	269464	361358	329797	256154	444056	348614	559437	538080	627292	551936	597752	521812	637221	664978	774887	18.3312	18.4113	19.0936	19.0741	19.3429	0.00621312	0.0399533	1.73988
1626	XP_014072267.1	PREDICTED: phosphoribosylformylglycinamidine synthase isoform X1 [Salmo salar]	Salmo Salar	5045068	5159123	5177882	5678325	5905368	5587036	3904225	4031383	3956883	3653605	3612612	3718799	3848526	3958516	3950174	22.2987	22.437	21.9159	21.8009	21.9135	0.00622412	0.0399533	-1.40551
185	NP_001134769.1	Transcription initiation factor IIB [Salmo salar]	Salmo Salar	451397	249661	470778	468169	401950	212084	934078	919097	911852	708502	810900	816216	665278	732288	760441	18.784	18.6167	19.8099	19.6292	19.4821	0.00638618	0.0402594	1.91854
1234	XP_014037811.1	PREDICTED: cullin-associated NEDD8-dissociated protein 1-like, partial [Salmo salar]	Salmo Salar	3781212	3561864	3665146	3705699	3667490	3642276	4500874	4440377	4537279	4402238	4551923	4617014	4248442	4232414	4408390	21.8054	21.8064	22.1018	22.118	22.0185	0.0063089	0.0402594	1.20877
921	XP_014014851.1	PREDICTED: transferrin receptor protein 1-like isoform X1 [Salmo salar]	Salmo Salar	10222565	10066630	10106575	11316688	11761391	11153709	15244600	14715853	14637041	15005016	15197421	14978011	15645188	16425141	15882618	23.2688	23.4319	23.8109	23.8389	23.9209	0.00644594	0.0404842	1.42065
983	XP_014018971.1	PREDICTED: Golgi integral membrane protein 4-like isoform X1 [Salmo salar]	Salmo Salar	3928693	3906529	3669080	3986024	3658833	3482648	6163491	6135877	6115752	5774613	5031129	5482726	5633901	5335274	5359428	21.8975	21.803	22.5488	22.3865	22.3536	0.00656451	0.0410811	1.49427
332	XP_013978492.1	PREDICTED: uncharacterized protein LOC106560280 isoform X1 [Salmo salar]	Salmo Salar	3462984	3848306	3455985	3255253	3512777	3405218	2862227	2699751	2673061	2517877	2485823	2460301	2808764	2725564	2733958	21.7236	21.6993	21.3644	21.2453	21.3826	0.00661029	0.0412199	-1.30197
923	XP_014014980.1	PREDICTED: COP9 signalosome complex subunit 5 [Salmo salar]	Salmo Salar	406243	430262	467553	377962	388477	426034	534665	631828	644772	518279	612110	575526	516579	573789	579226	18.7149	18.5675	19.2692	19.1345	19.1302	0.00688634	0.0426367	1.45074
1391	XP_014053950.1	PREDICTED: plastin-3-like [Salmo salar]	Salmo Salar	11470735	11399294	11096611	11796935	12232451	11991979	10180229	10739849	10084807	10215065	10481426	10151725	10189494	10337995	10488584	23.4424	23.5156	23.2793	23.2842	23.3015	0.00687901	0.0426367	-1.14132
1396	XP_014054044.1	PREDICTED: LOW QUALITY PROTEIN: neuroblast differentiation-associated protein AHNAK-like [Salmo salar]	Salmo Salar	55474504	57590941	58466715	62771954	62972615	61381964	29966266	30000183	29851028	35635580	35946771	37613802	35439739	36244303	36488031	25.7793	25.9036	24.8368	25.0994	25.1113	0.00699183	0.042985	-1.77235
1260	XP_014042065.1	PREDICTED: phosphoglucomutase-2 [Salmo salar]	Salmo Salar	511700	466848	262480	456215	413173	286051	256137	201526	248269	236092	276915	291768	228184	203038	239765	18.8326	18.6564	17.9215	18.0791	17.7998	0.00714916	0.043798	-1.75443
823	XP_014006634.1	PREDICTED: tripeptidyl-peptidase 2 [Salmo salar]	Salmo Salar	1405441	1403125	1364546	1410561	1372634	1352760	2818364	2816287	2632403	2343540	2496344	2521908	2115931	2217114	2226052	20.4202	20.3885	21.4254	21.2514	21.0803	0.00718726	0.0438775	1.79997
1125	XP_014029123.1	PREDICTED: protein disulfide-isomerase A5-like [Salmo salar]	Salmo Salar	1830322	1764187	1678198	1879557	1883032	1883472	2257727	2208433	2346175	2365496	2408105	2361962	2508470	2366702	2452961	20.7506	20.8446	21.1064	21.1737	21.2261	0.00728833	0.0443281	1.29338
1169	XP_014033564.1	PREDICTED: peptidyl-prolyl cis-trans isomerase FKBP9-like [Salmo salar]	Salmo Salar	1975980	2139163	1909535	2072208	1950886	1964453	2804973	3392719	2981783	3713153	3656397	3601433	3424209	3716911	3569483	20.9141	20.9057	21.5077	21.802	21.7673	0.00731185	0.0443281	1.72002
421	XP_013983924.1	PREDICTED: serine/threonine-protein phosphatase 2B catalytic subunit gamma isoform isoform X1 [Salmo salar]	Salmo Salar	1695565	1647890	1709432	1571702	1657888	1624185	1870242	2104112	2015949	1884062	2115969	2048516	1945109	1849175	1927369	20.6933	20.6313	20.943	20.9661	20.8782	0.00742281	0.0448451	1.20315
7	NP_001117088.1	ubiquitin-conjugating enzyme E2 variant 1-like [Salmo salar]	Salmo Salar	998627	1038681	1077766	1144570	1156369	1131054	1462338	1372138	1321986	1377562	1385117	1430380	1285302	1378295	1384941	19.9863	20.1264	20.388	20.4016	20.3945	0.0075527	0.0452142	1.26429
1427	XP_014056465.1	PREDICTED: flotillin-1-like [Salmo salar]	Salmo Salar	1352858	1290479	1242886	1253971	1200101	1199879	849190	892080	904739	802548	815827	918905	1027474	922425	887001	20.2995	20.1947	19.7668	19.6379	19.8151	0.0075616	0.0452142	-1.42126
217	NP_001135121.1	SUMO-activating enzyme subunit 2 [Salmo salar]	Salmo Salar	6943278	7255260	7333221	6672448	6843655	6774875	8652290	8747869	9087566	8079741	8480382	8786783	8309511	8369259	8981493	22.7906	22.6918	23.0605	23.0157	22.9967	0.00770758	0.0458108	1.21681
1046	XP_014023752.1	PREDICTED: protein SEC13 homolog isoform X1 [Salmo salar]	Salmo Salar	3846761	3786960	3736273	4008259	3888865	4223856	4759707	4801901	4298909	5081937	4713107	5584844	5063816	4770332	4551253	21.8526	21.9345	22.1824	22.2769	22.1857	0.00776823	0.0458221	1.24958
353	XP_013979512.1	PREDICTED: proteasome subunit alpha type-4 isoform X1 [Salmo salar]	Salmo Salar	17645689	18565363	17404175	17991072	18104305	17665606	21802643	22224689	21319284	23521212	23504608	23976250	24239070	24202627	24419236	24.0728	24.1008	24.378	24.4875	24.5308	0.00789916	0.0464375	1.30011
1155	XP_014032485.1	PREDICTED: plectin isoform X6 [Salmo salar]	Salmo Salar	30831496	31084587	30734424	30178523	29636736	30044462	23277548	23515713	24395673	20953403	20755617	21415421	21063907	20542244	20684083	24.8779	24.8406	24.4871	24.3207	24.302	0.00794883	0.0465727	-1.40377
1364	XP_014052166.1	PREDICTED: plasma alpha-L-fucosidase-like [Salmo salar]	Salmo Salar	834781	839681	958784	1010911	986016	1026325	576217	611152	287698	575775	576383	559891	603451	463554	681006	19.6795	19.9472	19.1363	19.1351	19.2029	0.00805253	0.0470225	-1.5749
1460	XP_014059966.1	PREDICTED: insulin-like growth factor 2 mRNA-binding protein 1 isoform X1 [Salmo salar]	Salmo Salar	12188897	12657563	12632550	13045886	12900967	13261772	15091778	15511146	16302052	15607959	16392783	16182170	16898411	17057666	17131398	23.5906	23.6371	23.8868	23.9479	24.0239	0.00818082	0.0474542	1.26489
708	XP_013999043.1	PREDICTED: phosphoserine aminotransferase [Salmo salar]	Salmo Salar	17309041	16652389	16556593	18117569	17732227	18019182	25428681	25455375	25981179	23044680	22581698	23055916	23820354	22582369	23143872	23.9892	24.103	24.6015	24.4579	24.4641	0.00826211	0.047767	1.37718
149	NP_001134415.1	Annexin A3 [Salmo salar]	Salmo Salar	3784145	3837691	3978515	3691061	3814275	3844910	3031111	3172376	2991394	3264962	3279467	3527590	3204803	3282917	3154156	21.8718	21.863	21.5314	21.645	21.6118	0.00840218	0.0482573	-1.2069
690	XP_013997942.1	PREDICTED: septin-7 isoform X1 [Salmo salar]	Salmo Salar	947741	886909	901200	903150	902172	945629	1265493	1315667	1227600	1128908	1129755	1222159	1160796	1138765	1163807	19.7815	19.7846	20.2713	20.1076	20.1467	0.00863608	0.0494163	1.31233
1473	XP_014061531.1	PREDICTED: 26S protease regulatory subunit 4-like [Salmo salar]	Salmo Salar	9866093	9547420	10145754	9583830	10007361	10108366	15241478	14720378	14941057	13392146	13746005	13667916	12862704	12960628	13497038	23.234	23.2546	23.8328	23.7043	23.6276	0.0086606	0.0494163	1.3921
1486	XP_014062509.1	PREDICTED: dehydrogenase/reductase SDR family member 4-like [Salmo salar]	Salmo Salar	520737	565415	554790	635432	630499	588446	424432	338912	410288	455851	406868	371781	381732	438634	535069	19.0816	19.2661	18.6463	18.6342	18.7427	0.00882963	0.0500537	-1.4137
249	NP_001139857.1	calponin-1 [Salmo salar]	Salmo Salar	1273256	1223791	1177472	1391625	1307209	1289941	838104	858796	758268	1035112	930099	902024	921632	947994	956773	20.2229	20.3181	19.6768	19.827	19.8545	0.00892452	0.0504279	-1.39899
261	NP_001140081.1	High mobility group-T protein [Salmo salar]	Salmo Salar	6177741	5939706	5220493	6239991	5553021	5880595	7456076	6999599	6911113	6758766	6662157	7003143	6556617	6592248	6864746	22.502	22.4875	22.7388	22.6883	22.6523	0.00908534	0.050843	1.14744
1030	XP_014022490.1	PREDICTED: extended synaptotagmin-1-like isoform X1 [Salmo salar]	Salmo Salar	2177189	2225271	2210474	2568730	2335975	2393954	6232866	5864550	6205009	4402862	4543235	4307840	5280596	4971781	4806853	21.0759	21.191	22.565	22.07	22.2453	0.00908287	0.050843	2.23458
1570	XP_014068765.1	PREDICTED: LOW QUALITY PROTEIN: neuroblast differentiation-associated protein AHNAK-like [Salmo salar]	Salmo Salar	75408856	78200668	79433432	77526258	82025784	81616941	34921719	36506401	36369842	43898579	46927402	46244496	46055268	44099274	47415223	26.2207	26.2824	25.1162	25.4628	25.4569	0.00903418	0.050843	-1.87414
804	XP_014005235.1	PREDICTED: 26S proteasome non-ATPase regulatory subunit 1 isoform X3 [Salmo salar]	Salmo Salar	19740042	19334539	18338144	21888119	21043687	21295539	26482259	26110554	25032242	27281455	26562778	26554475	29114462	28227199	28016357	24.2047	24.344	24.6381	24.6629	24.7506	0.00921418	0.0512377	1.32823
831	XP_014007466.1	PREDICTED: mitotic checkpoint protein BUB3 isoform X1 [Salmo salar]	Salmo Salar	3670642	3454328	3692541	3605091	3625402	3474146	6058955	5713094	6064659	5226848	5380414	4774039	4984945	5144540	5264234	21.8076	21.7816	22.5306	22.3175	22.2946	0.00921457	0.0512377	1.50141
834	XP_014007601.1	PREDICTED: importin subunit alpha-4-like isoform X1 [Salmo salar]	Salmo Salar	562188	562783	561704	523289	502917	601191	664315	655502	698181	659206	769178	648499	645353	700733	748848	19.1007	18.9972	19.3415	19.3304	19.4185	0.00936099	0.0517224	1.24357
1237	XP_014038378.1	PREDICTED: dnaJ homolog subfamily B member 1-like [Salmo salar]	Salmo Salar	4804923	5196670	5077301	5406022	6014253	6424690	1225325	1074111	1369837	1857253	1959292	1774866	1930730	1964073	2236595	22.2756	22.52	20.2247	20.8247	20.9054	0.00933929	0.0517224	-3.35465
1277	XP_014044661.1	PREDICTED: annexin A13 [Salmo salar]	Salmo Salar	8120835	8091826	8143646	8307367	8349981	8515771	6067806	5930229	6216678	5196225	5405796	5368099	5288613	5091613	5040736	22.9532	22.9933	22.5327	22.356	22.2797	0.00943544	0.0518848	-1.49879
1533	XP_014066593.1	PREDICTED: proteasome subunit alpha type-6-like [Salmo salar]	Salmo Salar	7363540	7920930	8014444	7272472	7425201	7209625	9456345	9478908	9532154	10262200	10062701	10739857	10203893	9793635	10484847	22.9172	22.794	23.1763	23.2908	23.2826	0.0094498	0.0518848	1.31429
1119	XP_014028858.1	PREDICTED: UDP-glucose:glycoprotein glucosyltransferase 2-like isoform X1 [Salmo salar]	Salmo Salar	2472339	2414862	2482684	2428077	2335264	2916114	3421006	3306071	4306664	3276242	3204741	3296300	3009712	3025041	3297159	21.2374	21.2114	21.706	21.6436	21.5285	0.00961344	0.0526177	1.321
1218	XP_014036539.1	PREDICTED: importin-4 [Salmo salar]	Salmo Salar	5478915	5515735	5851720	6148235	5854057	6155920	4359469	4202359	4931404	3846785	3877604	4020936	3858609	4011451	4314206	22.3951	22.5517	22.0557	21.8867	21.9357	0.00974987	0.0531978	-1.42805
1298	XP_014047549.1	PREDICTED: muscleblind-like protein 1 isoform X1 [Salmo salar]	Salmo Salar	3052378	3094802	2770263	3001516	2924605	2933898	2252660	2126287	2008602	2394505	2380709	2447738	2295248	2226873	2323397	21.5415	21.4844	21.0199	21.1913	21.1302	0.00992644	0.0539924	-1.31872
86	NP_001133694.1	PDZ and LIM domain protein 1 [Salmo salar]	Salmo Salar	15129871	14923422	15846233	15989382	16529978	16503483	4306295	4136307	4194454	6262554	6027045	6489975	6396671	6217925	6553394	23.8509	23.9763	22.0001	22.5783	22.6089	0.0100055	0.0542535	-2.8636
1356	XP_014051660.1	PREDICTED: matrin-3-like [Salmo salar]	Salmo Salar	1685413	2521797	2783706	3025838	1774519	2704726	3057235	2796594	4303092	3235044	2692635	3026537	3076785	2220042	3916569	21.266	21.3671	21.5438	21.5292	21.553	0.0100681	0.054256	1.16916
1621	XP_014071743.1	PREDICTED: glutaredoxin-3 [Salmo salar]	Salmo Salar	3303494	3305196	3260556	3058537	3238968	3125069	4034787	3982158	4098781	4064621	4004293	4304538	3784780	3731800	3992467	21.6556	21.5755	21.9441	21.9547	21.8518	0.0100489	0.054256	1.23228
1170	XP_014033570.1	PREDICTED: cartilage-associated protein-like [Salmo salar]	Salmo Salar	908740	876983	943183	859836	936905	982034	1252624	1370830	1398933	1166470	1291131	1238463	1194093	1154210	1257857	19.7935	19.8375	20.3866	20.2401	20.1875	0.0102147	0.0548766	1.37162
1528	XP_014065899.1	PREDICTED: chloride intracellular channel protein 4 [Salmo salar]	Salmo Salar	1667199	1749382	1750031	1693796	1601494	1707339	924766	1065255	1076929	797292	801099	701783	871889	704512	873282	20.7384	20.6918	20.0228	19.6047	19.7338	0.0102851	0.0550852	-1.90266
1129	XP_014029710.1	PREDICTED: cystathionine beta-synthase-like [Salmo salar]	Salmo Salar	1587619	1520158	1589137	1364274	1374443	1397091	419215	311439	358540	415393	498263	499375	479570	594397	595135	20.5984	20.3904	18.4518	18.9265	19.1811	0.010566	0.0562447	-3.11946
103	NP_001133873.1	calponin-2 [Salmo salar]	Salmo Salar	4841338	5030845	5142666	4992711	5816047	5446080	1306755	1342688	1465968	2117889	2042436	2185459	2037482	2238891	2012446	22.2624	22.3768	20.3567	21.0142	20.9584	0.0111922	0.059397	-2.91433
988	XP_014019346.1	PREDICTED: collagen alpha-3(VI) chain-like isoform X5 [Salmo salar]	Salmo Salar	377239	354800	397998	466642	385286	490488	1977495	1880350	2035878	1090382	1288043	1156729	1319828	1304651	1356923	18.5251	18.832	20.9152	20.1416	20.3319	0.0115325	0.0610172	3.44473
508	XP_013987805.1	PREDICTED: double-stranded RNA-binding protein Staufen homolog 1-like isoform X1 [Salmo salar]	Salmo Salar	632643	739537	671191	806719	799125	797149	1059330	1079826	1150313	1072430	1036188	956581	979523	1087193	1065002	19.3564	19.6081	20.0424	19.9829	20.0224	0.011644	0.0614213	1.44761
820	XP_014006214.1	PREDICTED: sodium/potassium-transporting ATPase subunit alpha-1 [Salmo salar]	Salmo Salar	182485441	186268442	183021407	178477311	181754455	180481020	104991793	104194137	105393451	121236573	126304418	127645006	124349468	125098337	126928396	27.4474	27.4273	26.6457	26.9123	26.8985	0.0117344	0.0617118	-1.53529
661	XP_013996862.1	PREDICTED: plectin isoform X1 [Salmo salar]	Salmo Salar	2252291	2193098	2256878	2045646	2103756	2056193	1694186	1756195	1641683	1613108	1614528	1591514	1544480	1518333	1504579	21.103	20.9715	20.6922	20.6214	20.5341	0.0118676	0.0622247	-1.3392
668	XP_013997294.1	PREDICTED: glyceraldehyde-3-phosphate dehydrogenase-like [Salmo salar]	Salmo Salar	1432927	1456072	1519550	1505136	1516831	1583963	675675	689498	714305	430641	420383	440991	422175	459160	448325	20.4737	20.5326	19.3952	18.7161	18.7742	0.0119694	0.0625707	-2.91058
13	NP_001133108.1	medium-chain specific acyl-CoA dehydrogenase, mitochondrial [Salmo salar]	Salmo Salar	2218165	2267199	2375300	1036510	2180407	2374862	4669899	4225156	4120352	3404329	3498027	3673357	3360215	3368888	3361669	21.1125	21.0562	22.0106	21.7381	21.6807	0.0121067	0.0630995	1.65346
1230	XP_014037304.1	PREDICTED: transcription elongation factor B polypeptide 1 isoform X2 [Salmo salar]	Salmo Salar	3009548	2795121	2949322	2742158	3015910	3017012	3859762	3894458	3734943	3508758	3735258	3292132	3632316	3609410	3470187	21.492	21.5242	21.8801	21.7425	21.7833	0.0121819	0.0633024	1.22597
1174	XP_014033914.1	PREDICTED: uncharacterized protein LOC106588899 [Salmo salar]	Salmo Salar	325900	292520	317270	448145	405435	424619	103279	61320	0	88464	40193	47148	111457	103399	65891	18.2754	18.6958	15.9041	15.5249	16.6579	0.0126459	0.0655188	-5.48934
604	XP_013993281.1	PREDICTED: non-histone chromosomal protein HMG-14-like [Salmo salar]	Salmo Salar	2379745	2568525	2584190	1657498	1665029	1773920	4562702	4900667	5121495	4821903	5354724	5338886	4848231	4963552	4741688	21.2925	20.6671	22.2245	22.3481	22.209	0.0128478	0.0663678	2.42965
265	NP_001140145.1	Intracellular hyaluronan-binding protein 4 [Salmo salar]	Salmo Salar	5386810	5023967	5242298	5731582	5363230	5319537	2392741	2445626	2032477	2993708	3123668	3138547	3130374	3239829	3135976	22.3218	22.3547	21.1902	21.5748	21.5805	0.0129615	0.0667018	-1.8528
1052	XP_014023923.1	PREDICTED: constitutive coactivator of PPAR-gamma-like protein 1 homolog isoform X1 [Salmo salar]	Salmo Salar	87163	81171	67024	111567	130158	108180	744079	782807	707554	408259	358312	373762	402956	390519	410573	16.3087	16.7676	19.5051	18.5118	18.6203	0.0130271	0.0667018	5.06628
1509	XP_014064333.1	PREDICTED: ras-related protein Rab-21 [Salmo salar]	Salmo Salar	1151912	1104151	1119764	1139110	1125298	1097729	1465836	1320671	1292613	1459827	1426175	1532970	1357843	1533313	1324405	20.0948	20.1019	20.3328	20.4774	20.3729	0.0129956	0.0667018	1.22777
1118	XP_014028788.1	PREDICTED: alkyldihydroxyacetonephosphate synthase, peroxisomal-like [Salmo salar]	Salmo Salar	1452380	1659493	1785275	1742990	1925159	1967211	4523904	4502757	4838321	3123762	3532449	3231354	3233901	3585126	3611720	20.6623	20.8765	22.1091	21.6237	21.7736	0.013218	0.0674815	2.09369
104	NP_001133876.1	dipeptidyl peptidase 3 [Salmo salar]	Salmo Salar	4639336	4576195	4645929	5480421	5195941	5668726	6820541	7188773	7744108	6970294	6922596	6874889	7386909	7693578	7213431	22.1455	22.3859	22.7773	22.7229	22.8165	0.013345	0.0677335	1.42067
1530	XP_014066228.1	PREDICTED: golgin subfamily A member 4-like isoform X1 [Salmo salar]	Salmo Salar	521380	457951	515226	400624	431287	431238	711957	779537	872364	753349	811611	795133	687250	723737	671618	18.9748	18.7181	19.5723	19.6008	19.3905	0.0133123	0.0677335	1.59627
844	XP_014008373.1	PREDICTED: aldose reductase-like isoform X1 [Salmo salar]	Salmo Salar	13647693	13109094	13008451	13726826	13212546	13588339	23544419	22584058	22543977	19077402	18139943	19147299	19818508	17963469	18743888	23.6441	23.6959	24.4288	24.1854	24.1599	0.0135586	0.0686185	1.50323
538	XP_013989447.1	PREDICTED: serine hydroxymethyltransferase, mitochondrial isoform X1 [Salmo salar]	Salmo Salar	56732399	57375993	57589794	53688986	55986308	54938032	48878832	48864462	49421320	44994591	45164124	44726845	45976547	45642631	47266480	25.7739	25.7113	25.5427	25.4232	25.4544	0.0138098	0.0694865	-1.20512
1026	XP_014022240.1	PREDICTED: 26S proteasome non-ATPase regulatory subunit 6 [Salmo salar]	Salmo Salar	2264504	2239058	2261060	2024999	2052590	2215704	4829576	4814573	4664678	4013881	3829460	3896126	3557812	3504682	3553838	21.1086	20.969	22.199	21.8936	21.7609	0.0137868	0.0694865	1.88216
841	XP_014008159.1	PREDICTED: ribosome biogenesis protein wdr12-like [Salmo salar]	Salmo Salar	1404217	1384462	1379852	1523273	1526524	1412441	1024945	1066686	1057765	937874	875576	410613	985730	924647	966004	20.4009	20.5387	20.0126	19.7399	19.8817	0.0138528	0.0695028	-1.5071
87	NP_001133702.1	cytoplasmic aconitate hydratase [Salmo salar]	Salmo Salar	4041655	4476075	4571450	4163170	4586599	4765330	7462537	7164788	7866311	6142714	6468495	5975859	6095634	6494068	6587805	22.0938	22.129	22.8312	22.5504	22.6307	0.0141819	0.0708737	1.47365
313	NP_001301409.1	inorganic pyrophosphatase-like [Salmo salar]	Salmo Salar	379823	578101	506259	571182	507904	549918	855951	876919	718077	706737	821427	928421	685197	710366	732664	18.9495	19.0689	19.7072	19.6478	19.4382	0.0142072	0.0708737	1.50371
547	XP_013989714.1	PREDICTED: ubiquitin-like modifier-activating enzyme 1 [Salmo salar]	Salmo Salar	16189301	16215982	15166756	16270410	16431412	16730311	33167345	32339638	30470386	25542824	25212111	25925465	25460013	25503094	24492502	23.9485	23.97	24.9468	24.6064	24.6017	0.0142768	0.0710178	1.6924
1601	XP_014070527.1	PREDICTED: eukaryotic translation initiation factor 4 gamma 1-like isoform X1 [Salmo salar]	Salmo Salar	457454	491064	455380	514884	511316	493825	405900	375874	389580	364630	389113	363278	362427	360532	383889	18.8033	18.9639	18.5716	18.4761	18.4673	0.0143196	0.0710282	-1.30006
1455	XP_014059563.1	PREDICTED: ATP-citrate synthase isoform X1 [Salmo salar]	Salmo Salar	8587216	8432795	8495408	8816987	8679504	8542394	18859701	18844259	17962594	14210253	13755332	13932503	14892871	14849306	14290082	23.0183	23.0492	24.1676	23.732	23.8239	0.0146152	0.0722891	1.83287
165	NP_001134536.1	Argininosuccinate synthase [Salmo salar]	Salmo Salar	5614389	5631101	5784013	5740459	5412896	5915006	4988029	5131388	4570311	4295655	4705314	4683427	4460636	4546359	4679489	22.425	22.4527	22.25	22.1591	22.1163	0.0147659	0.0728286	-1.20056
985	XP_014019047.1	PREDICTED: signal recognition particle receptor subunit beta-like [Salmo salar]	Salmo Salar	1272114	1252439	1323444	1072978	1059234	664067	2006970	2163826	2336881	1785519	1952623	2009594	1781369	1759051	1703555	20.2788	20.0146	21.0452	20.897	20.7464	0.0150422	0.0739824	1.68118
99	NP_001133821.1	Coatomer subunit beta [Salmo salar]	Salmo Salar	2474225	2486840	2400569	2580634	2421568	2561678	3088979	2962764	3168876	3058856	3131558	2891722	3412587	3502105	3381447	21.2385	21.2887	21.5587	21.5446	21.7024	0.0154397	0.075512	1.26426
472	XP_013986384.1	PREDICTED: myosin-10-like isoform X4 [Salmo salar]	Salmo Salar	5793418	5675134	6145130	6515654	5969737	6470007	10301667	11611876	12164084	9361390	9383236	9619253	8928626	9412820	10005862	22.466	22.6253	23.4691	23.1617	23.1662	0.0154339	0.075512	1.64717
1203	XP_014035785.1	PREDICTED: nuclear protein localization protein 4 homolog isoform X1 [Salmo salar]	Salmo Salar	2480544	2355120	2347374	2398639	2417887	2695035	3264706	3449653	3305756	2614877	2880979	3264936	2836014	3302840	3121813	21.1674	21.2053	21.6565	21.4581	21.574	0.0155719	0.0759454	1.29822
1201	XP_014035723.1	PREDICTED: leucine-rich repeat-containing protein 59-like [Salmo salar]	Salmo Salar	920501	924506	1051985	930182	859131	892390	1799500	1769936	1809113	1491640	1440781	1479283	1294775	1365382	1462982	19.8183	19.7673	20.7792	20.4965	20.3809	0.015964	0.077641	1.69273
483	XP_013986748.1	PREDICTED: ESF1 homolog [Salmo salar]	Salmo Salar	469468	477462	566657	536280	552606	559518	351089	351142	404098	350897	391132	397205	364327	434948	369220	18.865	19.0759	18.4217	18.5773	18.4941	0.0168306	0.0815319	-1.38776
532	XP_013988665.1	PREDICTED: uncharacterized protein LOC106565741 [Salmo salar]	Salmo Salar	1447754	1317964	1267926	1343361	1469234	1392430	1665447	1696698	1411480	1551978	1479158	1581366	1584856	1485225	1579228	20.3299	20.4092	20.6675	20.5657	20.5908	0.0169041	0.0815319	1.17973
311	NP_001266101.1	inositol monophosphatase [Salmo salar]	Salmo Salar	2161745	2013135	2050691	2270962	2077375	2244009	1970100	1823602	1798046	1722423	1673075	1943129	1722752	1678986	1862239	20.9677	21.0976	20.7984	20.716	20.7163	0.0170141	0.0818363	-1.22189
858	XP_014009359.1	PREDICTED: ras-related protein Rap-1b [Salmo salar]	Salmo Salar	1323777	1402777	1303928	1262564	1243831	1147825	1587085	1371268	1574385	1594694	1509332	1497225	1703887	1665056	1637200	20.3362	20.2464	20.5864	20.5255	20.6671	0.01707	0.0818796	1.23259
435	XP_013984532.1	PREDICTED: heat shock protein 30-like [Salmo salar]	Salmo Salar	2008975	2150928	2002456	2612651	2670119	2840998	1046925	1117286	1070733	1315948	1394766	1332993	1246599	1060459	1267089	20.938	21.3485	20.0302	20.3462	20.2496	0.0172448	0.0822664	-1.91135
1421	XP_014055708.1	PREDICTED: alpha-N-acetylgalactosaminidase-like [Salmo salar]	Salmo Salar	1174225	1042661	1185414	1338160	1449421	1295865	863917	877469	925130	889558	895637	996301	979256	976273	1142905	20.1633	20.3518	19.743	19.7726	19.9013	0.0172359	0.0822664	-1.36786
654	XP_013996438.1	PREDICTED: elongation factor 2-like [Salmo salar]	Salmo Salar	7109320	7456034	6875435	6265945	6160769	6216284	9898356	9900070	10257729	8914104	8395471	8699511	9218829	9145193	9332817	22.7613	22.5676	23.239	23.0525	23.1362	0.0175295	0.0829444	1.39291
723	XP_014000182.1	PREDICTED: hydroxymethylglutaryl-CoA synthase, cytoplasmic-like isoform X2 [Salmo salar]	Salmo Salar	11471796	11169947	11185900	10608855	10114916	10284623	14134585	13944178	13983248	13112283	12731484	13038710	12902979	12933686	12907840	23.4152	23.294	23.7372	23.6363	23.6217	0.0174994	0.0829444	1.24014
1113	XP_014028624.1	PREDICTED: RNA-binding motif, single-stranded-interacting protein 1-like isoform X1 [Salmo salar]	Salmo Salar	1407491	1503577	1757363	1445371	1857815	1999418	974342	865235	782681	944050	1009447	917081	865499	1092922	1084878	20.52	20.8252	19.7227	19.8485	20.0491	0.0174398	0.0829444	-1.74005
1319	XP_014048816.1	PREDICTED: SWI/SNF-related matrix-associated actin-dependent regulator of chromatin subfamily E member 1-like isoform X1 [Salmo salar]	Salmo Salar	470828	518450	506542	531622	590535	573128	909816	984571	934440	764962	813333	718547	800809	788011	799409	18.9503	19.1285	19.8337	19.545	19.6086	0.0176929	0.0834912	1.54012
73	NP_001133620.1	Nucleophosmin [Salmo salar]	Salmo Salar	7236459	7183455	6893386	7793938	7179834	7375520	4459861	4628964	3981446	5291453	5256520	5382998	5729406	5390614	5266093	22.7762	22.8143	22.0886	22.3352	22.362	0.0181213	0.0850531	-1.44728
94	NP_001133788.1	protein BCCIP homolog [Salmo salar]	Salmo Salar	1091521	1117046	1117324	1139230	1012869	1112660	742208	865773	818767	923414	958311	939311	909971	789486	873280	20.0913	20.0856	19.6431	19.8412	19.7361	0.0181017	0.0850531	-1.27304
212	NP_001135086.1	3-hydroxyacyl-CoA dehydrogenase type-2 [Salmo salar]	Salmo Salar	1932609	1964575	1963216	1849311	1989908	2053163	1499043	1462439	1552368	1225563	1318201	1313319	1551697	1384318	1649207	20.9048	20.9243	20.5156	20.3248	20.5654	0.0182583	0.0854665	-1.36219
1418	XP_014055380.1	PREDICTED: insulin-degrading enzyme-like isoform X1 [Salmo salar]	Salmo Salar	1781226	1958963	1988519	1777779	1862058	1807874	3865263	3849146	3754130	3027745	3085088	3195344	2815605	2881528	3033694	20.9017	20.7859	21.8761	21.5569	21.4584	0.0185158	0.0864399	1.72513
689	XP_013997937.1	PREDICTED: asparagine synthetase [glutamine-hydrolyzing]-like [Salmo salar]	Salmo Salar	7590710	7781510	7225297	8717459	9365672	8888414	5508614	5321025	5518394	4052990	4232511	4659750	4323964	4442555	4759936	22.8558	23.0835	22.3933	22.0131	22.083	0.0186427	0.0868006	-1.74902
886	XP_014011347.1	PREDICTED: 5,6-dihydroxyindole-2-carboxylic acid oxidase isoform X2 [Salmo salar]	Salmo Salar	9574916	9336709	9221983	9345078	8764660	8961866	12422961	12170857	11925913	15079462	14461259	15127026	15396649	14924743	14933432	23.1545	23.0954	23.5369	23.8461	23.832	0.0187778	0.0871968	1.52989
107	NP_001133914.1	Plasma glutamate carboxypeptidase precursor [Salmo salar]	Salmo Salar	1149063	1215051	1250795	1241558	1427840	1291418	693381	746501	678023	949507	867603	854144	873134	848919	855889	20.2126	20.3005	19.4033	19.7267	19.7071	0.0189468	0.0877482	-1.56289
1566	XP_014068406.1	PREDICTED: tetratricopeptide repeat protein 9C-like [Salmo salar]	Salmo Salar	1426410	1429000	1457516	1329669	1381319	1388646	1651255	1627818	1704904	1832293	1908821	1397732	1677272	1754695	1426714	20.4466	20.3976	20.6551	20.8052	20.6777	0.0191902	0.0886406	1.22314
639	XP_013995604.1	PREDICTED: microtubule-associated protein RP/EB family member 2 isoform X1 [Salmo salar]	Salmo Salar	628470	702452	613237	569060	679763	660898	1062965	1076948	1156398	897926	899360	978262	936124	882268	871968	19.2615	19.3341	20.0385	19.7785	19.7509	0.0193084	0.088951	1.47243
1585	XP_014069381.1	PREDICTED: eukaryotic translation initiation factor 3 subunit K isoform X1 [Salmo salar]	Salmo Salar	6812082	6826387	6748296	8445969	8635833	7988909	5544457	5081031	5121115	4225676	4040677	4449567	4418666	4589236	4708620	22.6997	23.0098	22.288	22.0108	22.1298	0.0194877	0.0895409	-1.63794
1033	XP_014022652.1	PREDICTED: SWI/SNF complex subunit SMARCC2-like isoform X1 [Salmo salar]	Salmo Salar	310746	183922	338623	176065	323152	456190	485135	468240	476948	401906	422188	385264	420050	510406	218717	18.2454	18.3019	18.8635	18.6165	18.6802	0.0197488	0.0905023	1.36268
978	XP_014018631.1	PREDICTED: dehydrogenase/reductase SDR family member 13-like isoform X1 [Salmo salar]	Salmo Salar	216291	287518	217084	341622	278829	290839	2441073	2331864	2560531	1128757	804801	1019913	1081577	1158890	1095601	17.7279	18.1499	21.2191	19.96	20.0633	0.0199121	0.0910118	5.56065
372	XP_013981063.1	PREDICTED: glucose-6-phosphate isomerase [Salmo salar]	Salmo Salar	17022452	17111711	17893938	18101662	18765936	17936209	21377395	21510069	22605401	22612950	23443473	22988707	23702745	25033397	25746517	24.0285	24.1096	24.3585	24.4544	24.5774	0.0202008	0.0918898	1.31438
1068	XP_014024998.1	PREDICTED: retinal Mueller cells isomerohydrolase isoform X1 [Salmo salar]	Salmo Salar	1285458	1226113	1202571	1360006	1221304	1374389	1779362	1613719	1663212	1596604	1482359	1643675	1537301	1544257	1560442	20.2257	20.3752	20.6655	20.6066	20.5585	0.0202789	0.0918898	1.23952
1383	XP_014053588.1	PREDICTED: H/ACA ribonucleoprotein complex subunit 2-like protein [Salmo salar]	Salmo Salar	4304981	4904246	4627900	5931124	5562747	5711679	3213906	3050742	2943792	3169790	3445194	3080204	3554826	3632212	3589697	22.1419	22.4455	21.5407	21.596	21.7754	0.0203492	0.0918898	-1.57607
1385	XP_014053598.1	PREDICTED: C-terminal-binding protein 1-like isoform X1 [Salmo salar]	Salmo Salar	1747285	2280428	2019122	1849688	2143893	2019097	1913883	1794201	1765032	1806520	1620604	1511825	1690480	1643821	1726392	20.9453	20.9453	20.7749	20.6281	20.689	0.0203673	0.0918898	-1.18752
1571	XP_014068773.1	PREDICTED: annexin A6 isoform X1 [Salmo salar]	Salmo Salar	684935	718843	725087	700498	775474	732199	734453	829971	807454	769112	816847	772149	784311	818790	752964	19.4553	19.4819	19.623	19.5585	19.5811	0.0202795	0.0918898	1.08594
523	XP_013988258.1	PREDICTED: 14 kDa phosphohistidine phosphatase-like [Salmo salar]	Salmo Salar	610299	646780	728507	547174	613568	502706	779188	769735	775202	670199	803424	805023	722379	856678	814118	19.3029	19.0616	19.5642	19.6158	19.6349	0.0205055	0.0922749	1.34042
991	XP_014019662.1	PREDICTED: uncharacterized protein C7orf57 homolog isoform X1 [Salmo salar]	Salmo Salar	262699	133279	253538	207652	219472	234405	383179	351558	432881	504800	532484	570817	552997	523950	560078	17.9518	17.7437	18.5477	19.0224	19.0769	0.0206164	0.0925353	2.04848
170	NP_001134615.1	Heterogeneous nuclear ribonucleoprotein A3 homolog 2 [Salmo salar]	Salmo Salar	1853559	1892615	1762271	2352569	2325944	2247011	1298762	1209962	1200881	1220440	1344861	1300730	1394091	1419792	1581962	20.8219	21.1494	20.2065	20.3109	20.4372	0.0208887	0.0935169	-1.58821
1106	XP_014028075.1	PREDICTED: ubiquitin-conjugating enzyme E2 L3 [Salmo salar]	Salmo Salar	22300436	22440663	23362304	21025115	21676466	20356673	5141051	5551780	5408606	8767873	8680031	8434784	9705033	9391514	9747507	24.4196	24.3256	22.3668	23.0493	23.2103	0.0209736	0.0936568	-2.82284
219	NP_001135158.1	inosine-5'-monophosphate dehydrogenase 2 [Salmo salar]	Salmo Salar	1044999	1028443	1061168	1135382	1010462	1141264	904903	847715	793302	996282	924879	862175	899302	804276	951226	19.9951	20.1147	19.6932	19.8189	19.7784	0.0210379	0.0937047	-1.22381
778	XP_014003459.1	PREDICTED: CCR4-NOT transcription complex subunit 1 isoform X1 [Salmo salar]	Salmo Salar	1450186	1556794	1424189	1443373	1443599	1548240	1842458	1835896	1882822	1776341	1654288	1723017	1544814	1741829	1651613	20.4678	20.4612	20.8132	20.7165	20.6554	0.0211583	0.0937626	1.20069
899	XP_014012251.1	PREDICTED: acidic leucine-rich nuclear phosphoprotein 32 family member B-like [Salmo salar]	Salmo Salar	10091358	9272649	9778703	12369322	12178566	12642859	8549306	7254264	7596413	7225862	6132490	7223427	7672454	7318147	6843330	23.2212	23.5603	22.8569	22.7843	22.803	0.021116	0.0937626	-1.49072
1198	XP_014035681.1	PREDICTED: vacuolar protein sorting-associated protein 26A-like [Salmo salar]	Salmo Salar	193660	175699	202958	208293	199641	257357	342846	1054094	422471	690938	813419	798116	717294	707493	845101	17.5632	17.6683	18.6885	19.6062	19.4522	0.0213277	0.0942741	3.10215
973	XP_014018328.1	PREDICTED: clathrin heavy chain 1-like isoform X1 [Salmo salar]	Salmo Salar	300049	300360	196489	266762	267199	193065	503962	355148	334933	418271	401919	325457	371285	386075	331875	18.1948	18.0252	18.4381	18.6165	18.5022	0.0214333	0.0945015	1.32768
1464	XP_014060278.1	PREDICTED: eukaryotic translation initiation factor 5-like [Salmo salar]	Salmo Salar	1246146	1359372	1356367	1395747	1447128	1557233	933273	977756	893556	792072	1091947	918074	1106370	1050887	1229598	20.3713	20.4648	19.8319	19.8083	20.0774	0.0217665	0.095729	-1.4262
1374	XP_014052888.1	PREDICTED: non-histone chromosomal protein HMG-14-like [Salmo salar]	Salmo Salar	4678254	4663814	4624673	3758320	4054381	3811604	5503389	5764747	6068101	6231287	6655052	6362295	6248572	6650226	6414931	22.1531	21.862	22.4588	22.6011	22.613	0.0221865	0.0973307	1.46421
462	XP_013985830.1	PREDICTED: phosphoglycerate mutase 1 [Salmo salar]	Salmo Salar	1663067	1831977	1622703	1898000	1949945	1796419	2580247	2588179	2546619	2371971	2765209	2417402	2825499	2958868	2983809	20.6654	20.856	21.2991	21.205	21.4966	0.022456	0.0982662	1.48745
1193	XP_014035262.1	PREDICTED: ras-related C3 botulinum toxin substrate 1 [Salmo salar]	Salmo Salar	1499746	1344836	1476124	1694100	1612600	1645613	2349323	2021922	2196776	1919541	1993073	1915425	2117252	2112099	2173303	20.4934	20.6502	21.067	20.8723	21.0138	0.0225772	0.0985497	1.33105
151	NP_001134418.1	phosphopantothenate--cysteine ligase [Salmo salar]	Salmo Salar	1132997	1091731	1125917	1000658	944667	1013165	2193499	2125768	2040728	1811454	1622618	1748300	1564813	1558985	1657799	20.1027	19.9325	21.0196	20.7375	20.5776	0.0236874	0.101704	1.69422
585	XP_013992282.1	PREDICTED: septin-8-A [Salmo salar]	Salmo Salar	4031515	4144824	4507879	4310947	4594543	4429128	4774547	4830642	4792180	5082508	5170150	4991073	5080507	5042843	5349821	21.9829	22.0786	22.1923	22.2771	22.2765	0.0234899	0.101704	1.16304
736	XP_014001004.1	PREDICTED: prostaglandin E synthase 3-like isoform X1 [Salmo salar]	Salmo Salar	5640864	5705184	5335069	6020103	6115097	5950347	4414071	4841513	4725715	4180276	4858799	4630960	4977835	5724912	5097554	22.4275	22.5214	22.1721	22.1429	22.2814	0.0237076	0.101704	-1.21053
753	XP_014001870.1	PREDICTED: isoleucine--tRNA ligase, mitochondrial isoform X1 [Salmo salar]	Salmo Salar	275952	285223	234506	363241	294937	303551	692091	725401	707432	503735	519604	799892	422744	497730	482390	18.0741	18.2116	19.4322	18.9871	18.8798	0.0236225	0.101704	1.94112
879	XP_014011095.1	PREDICTED: metastasis-associated protein MTA2-like isoform X1 [Salmo salar]	Salmo Salar	156626	151131	147624	210105	185725	209986	1862854	2015125	2102900	591093	847465	936962	740293	689648	761185	17.2054	17.6799	20.9424	19.6928	19.4977	0.0236949	0.101704	6.06975
1314	XP_014048406.1	PREDICTED: alpha-actinin-1-like isoform X3 [Salmo salar]	Salmo Salar	3528922	3574322	2986698	3303474	3128718	2907141	2034116	1927007	1824265	2646437	2379614	2116575	2579875	2315024	2117679	21.7508	21.5771	20.8779	21.1823	21.1426	0.0234021	0.101704	-1.5119
1600	XP_014070509.1	PREDICTED: zinc finger protein 883-like [Salmo salar]	Salmo Salar	512327	445972	571472	682990	720804	691930	4000008	4087095	3744858	1910568	1775168	1948306	1958218	1786156	1987192	18.9667	19.4003	21.9316	20.8656	20.9011	0.0234988	0.101704	4.13895
228	NP_001135200.1	Transmembrane 9 superfamily member 3 precursor [Salmo salar]	Salmo Salar	456736	480575	505356	486737	510708	506679	489351	597146	679930	431186	559401	562369	526044	617527	640453	18.8744	18.9507	19.1877	19.0935	19.2361	0.023795	0.101828	1.1974
607	XP_013993425.1	PREDICTED: flotillin-2a isoform X1 [Salmo salar]	Salmo Salar	2694584	2966438	2882277	2615781	2626134	2548832	2062353	1949677	1944186	2212447	2280083	2240529	1944597	1892516	1974551	21.4588	21.3188	20.8948	21.0954	20.891	0.0243588	0.103987	-1.34572
576	XP_013991381.1	PREDICTED: RNA-binding motif, single-stranded-interacting protein 2-like isoform X2 [Salmo salar]	Salmo Salar	1057324	983822	1027227	987053	1191623	1186405	1261825	1475673	1536661	1556678	1535734	1545556	1759804	1611083	1779824	19.9703	20.1782	20.4929	20.5597	20.747	0.0245767	0.104452	1.43956
721	XP_013999892.1	PREDICTED: afadin-like isoform X1 [Salmo salar]	Salmo Salar	374591	339805	345379	438407	340912	374058	267233	276867	244218	244733	204538	192712	220654	206514	239817	18.3978	18.5129	18.0277	17.642	17.7514	0.0245875	0.104452	-1.56732
246	NP_001139846.1	Zinc finger CCCH domain-containing protein 15 [Salmo salar]	Salmo Salar	3457710	3446052	3350941	3559570	3696083	3732948	2262682	2297795	2414669	2693242	2677454	1939950	2704434	2766884	2897293	21.7165	21.8176	21.1318	21.3524	21.3998	0.0249824	0.105456	-1.38736
418	XP_013983766.1	PREDICTED: ras-related protein Rab-7a-like [Salmo salar]	Salmo Salar	2084354	2175449	2193415	2195502	2242857	2447357	2560772	2524837	2712176	2884859	2733477	2896710	2765204	2923639	3038565	21.0529	21.0969	21.2881	21.4601	21.4793	0.025095	0.105456	1.26076
468	XP_013986173.1	PREDICTED: ATPase asna1-like [Salmo salar]	Salmo Salar	1213962	1172475	1367308	1183172	1163813	1211175	2321882	2367677	2245546	1742980	1627430	1888079	1787959	1816940	1818729	20.2113	20.1742	21.1469	20.7331	20.7931	0.0250133	0.105456	1.62255
950	XP_014017000.1	PREDICTED: putative aminopeptidase W07G4.4 [Salmo salar]	Salmo Salar	2096703	2073833	2116151	2089953	2102541	2162554	2825648	2729170	2887880	3501536	3515839	3566876	3484275	3758544	3928872	20.9997	21.0037	21.4302	21.7454	21.8417	0.0249477	0.105456	1.5919
1263	XP_014042252.1	PREDICTED: actin-related protein 2/3 complex subunit 1A [Salmo salar]	Salmo Salar	6534047	6119139	5897161	6685784	6257405	6310840	10365988	9441472	8511551	8065419	7810467	7585896	8640689	8216217	8099665	22.5449	22.5894	23.1706	22.897	22.97	0.0251522	0.105456	1.36168
1307	XP_014047775.1	PREDICTED: serine/threonine-protein phosphatase 4 catalytic subunit B [Salmo salar]	Salmo Salar	731761	780092	720362	712189	806944	797641	982117	991634	899443	1218027	1181492	1275636	1205620	1135568	1177190	19.481	19.6054	19.9055	20.2161	20.1669	0.0251863	0.105456	1.46713
573	XP_013991283.1	PREDICTED: E3 ubiquitin-protein ligase HUWE1-like isoform X1 [Salmo salar]	Salmo Salar	2452663	2412088	2409905	2515484	2390461	2545535	3021417	3023408	2973607	2892454	2633602	2850886	2839030	2762539	2744958	21.2019	21.2624	21.5268	21.443	21.3976	0.0253406	0.105596	1.16768
1320	XP_014048825.1	PREDICTED: proteasome activator complex subunit 3-like [Salmo salar]	Salmo Salar	1883092	2911112	2996179	2949594	3091001	2672508	2842383	3072155	2854675	2673211	2844995	3043734	2874579	2605997	2872184	21.4731	21.4921	21.4449	21.44	21.4537	0.0253136	0.105596	-1.02556
440	XP_013984690.1	PREDICTED: CD81 antigen-like [Salmo salar]	Salmo Salar	1511812	1584177	1301872	1350957	1249930	1098971	724760	727435	713321	951822	999047	899668	861487	786589	713485	20.5278	20.2534	19.4671	19.8603	19.5853	0.0255728	0.10631	-1.68536
290	NP_001167237.1	Lupus La protein homolog B [Salmo salar]	Salmo Salar	3698442	3572171	3642324	4168308	4060449	4162755	2501536	2633796	3101584	3054015	2746154	2970335	3073255	2985314	3012744	21.7964	21.9891	21.3287	21.5022	21.5226	0.0258462	0.106744	-1.35809
758	XP_014002380.1	PREDICTED: coatomer subunit zeta-1-like isoform X1 [Salmo salar]	Salmo Salar	1952256	1732158	1764379	2159999	1744964	1782300	2884959	2839219	2461362	2686056	2540173	2471257	2353100	2206171	2252535	20.7507	20.7653	21.4371	21.2765	21.1031	0.0258042	0.106744	1.42821
942	XP_014016771.1	PREDICTED: bifunctional methylenetetrahydrofolate dehydrogenase/cyclohydrolase, mitochondrial-like [Salmo salar]	Salmo Salar	797120	712341	757615	869584	808662	760307	577289	617161	524300	630259	611423	660812	633682	659454	674808	19.5311	19.6252	19.1389	19.2656	19.3309	0.0258608	0.106744	-1.25963
1173	XP_014033897.1	PREDICTED: nuclear transcription factor Y subunit gamma-like isoform X1 [Salmo salar]	Salmo Salar	261757	227890	240555	343141	311778	207787	189462	186365	190423	171282	168624	127305	169794	146401	219446	17.876	18.2502	17.5315	17.3635	17.3734	0.0262453	0.107835	-1.55863
1245	XP_014039595.1	PREDICTED: 26S proteasome non-ATPase regulatory subunit 13-like [Salmo salar]	Salmo Salar	17468156	16773560	16458162	18091169	16928916	17332423	29395612	30965309	29855774	25587784	23065442	24321278	23695744	22720323	23280955	23.9997	24.047	24.8315	24.5357	24.4726	0.0262485	0.107835	1.50521
24	NP_001133174.1	triosephosphate isomerase B [Salmo salar]	Salmo Salar	79414464	76519718	73458507	84893944	80523264	82246742	115849931	112945857	113482680	155663653	151218034	151396793	161197461	158944446	153838391	26.1893	26.2935	26.7579	27.1738	27.2439	0.0263618	0.108046	1.76191
931	XP_014015699.1	PREDICTED: GTPase-activating protein and VPS9 domain-containing protein 1-like isoform X1 [Salmo salar]	Salmo Salar	175898	214650	417310	421832	434898	452987	840437	1010741	916723	841627	918406	1028697	864206	777288	900560	17.7116	18.7303	19.8061	19.8088	19.721	0.0265321	0.10846	2.94377
1624	XP_014071909.1	PREDICTED: AP-3 complex subunit delta-1-like isoform X4 [Salmo salar]	Salmo Salar	804192	614840	760702	806282	1254551	859862	3489620	3122196	2872212	1799630	2143548	1732494	1722942	1802172	1840338	19.537	19.7137	21.5741	20.7793	20.7813	0.0265871	0.10846	2.67501
605	XP_013993293.1	PREDICTED: collagenase 3-like [Salmo salar]	Salmo Salar	351920	302972	343787	205122	256171	279578	925714	985340	1025656	692963	663667	739687	590663	617508	579644	18.3912	17.9667	19.9103	19.4024	19.172	0.0266764	0.108571	2.48963
1236	XP_014038019.1	PREDICTED: aspartate aminotransferase, cytoplasmic-like isoform X1 [Salmo salar]	Salmo Salar	2269573	2201512	2007428	1999607	1958080	1936452	3178567	3052394	2961261	2966982	2731156	2777006	2653348	2570328	2602277	21.0701	20.901	21.5415	21.4051	21.3113	0.0269241	0.109071	1.35077
1259	XP_014041785.1	PREDICTED: ubiquitin carboxyl-terminal hydrolase 7, partial [Salmo salar]	Salmo Salar	1251381	1407726	1296408	1539585	1588572	1460571	2145207	2073174	2055517	1762265	1962317	1822861	1910827	2019799	2151858	20.3061	20.5541	20.9834	20.7978	20.9458	0.0268881	0.109071	1.39367
1424	XP_014055795.1	PREDICTED: plectin-like [Salmo salar]	Salmo Salar	3473765	3911976	3920568	4166842	4328485	4417672	3397794	3146297	3526462	2932656	2956622	2716061	2905154	3073130	3137243	21.8995	22.0454	21.6962	21.4838	21.5513	0.0270039	0.109141	-1.31528
271	NP_001158844.1	Inosine-5-monophosphate dehydrogenase 1 [Salmo salar]	Salmo Salar	12750579	12778819	13069897	12041107	12433860	12751532	9128051	9232063	9433197	9709507	9629322	9406223	10840969	10177691	10786452	23.6073	23.5678	23.1382	23.199	23.3627	0.027382	0.110413	-1.27827
398	XP_013982543.1	PREDICTED: cytochrome c oxidase subunit 4 isoform 1, mitochondrial-like [Salmo salar]	Salmo Salar	1069675	1178176	959427	1271912	1340520	1201770	2747856	2800878	2887268	2078434	1938207	1992106	1985818	2003406	1933835	20.0287	20.2786	21.4174	20.9259	20.9213	0.0275069	0.110588	1.91129
859	XP_014009590.1	PREDICTED: echinoderm microtubule-associated protein-like 4 isoform X1 [Salmo salar]	Salmo Salar	4371370	4478305	4075226	4993686	5253682	4915988	9986828	9657673	10171479	7401179	7264003	7316197	7467763	7705547	7270381	22.0597	22.2517	23.2516	22.8027	22.8322	0.0275519	0.110588	1.74897
192	NP_001134875.1	BAG family molecular chaperone regulator 2 [Salmo salar]	Salmo Salar	590996	695299	703931	667532	676615	838688	404631	176051	221404	393337	357615	342746	330799	352105	353550	19.4073	19.368	17.7563	18.448	18.4256	0.027743	0.111099	-2.26203
972	XP_014018280.1	PREDICTED: signal recognition particle receptor subunit alpha-like isoform X1 [Salmo salar]	Salmo Salar	710933	827003	925357	764121	770653	823658	1810427	1694279	1921673	1366654	1312339	1253352	1271645	1397561	1246168	19.6575	19.5557	20.7879	20.3237	20.2783	0.0278198	0.111152	1.81085
230	NP_001135218.1	Vacuolar ATP synthase subunit B, brain isoform [Salmo salar]	Salmo Salar	5683437	5621347	5517196	6364008	6393406	6394807	7985904	8026198	7664103	6738356	7229576	7552946	7734236	7748301	8101033	22.4225	22.6082	22.929	22.7855	22.8854	0.0284	0.112423	1.27574
231	NP_001135227.1	DNA-(apurinic or apyrimidinic site) lyase [Salmo salar]	Salmo Salar	17228433	17167372	17405903	19055831	18202452	18797419	15545339	15365489	15314643	13050330	13610234	14050348	13903744	13694366	14092087	24.0383	24.164	23.8732	23.6982	23.729	0.0283095	0.112423	-1.26083
520	XP_013988211.1	PREDICTED: guanine nucleotide-binding protein G(i) subunit alpha-2 isoform X1 [Salmo salar]	Salmo Salar	3270281	3334830	3530595	3554847	3586773	3578758	4452362	4187050	4105980	3647623	3884918	4032577	3763350	4013575	4079439	21.6692	21.771	21.9975	21.8895	21.9365	0.0282222	0.112423	1.16557
1141	XP_014031194.1	PREDICTED: methenyltetrahydrofolate synthase domain-containing protein isoform X1 [Salmo salar]	Salmo Salar	985677	1022640	928870	1045910	1142924	1166551	2304078	2336566	2378061	1758769	1944627	1834121	1665293	1558560	1628612	19.9108	20.1243	21.156	20.8067	20.6352	0.0283944	0.112423	1.80052
507	XP_013987607.1	PREDICTED: thioredoxin reductase 1, cytoplasmic-like [Salmo salar]	Salmo Salar	5497668	5600552	5726596	5365014	5758045	5559215	5832753	6056721	6423705	6332416	6706990	6441383	6549762	6597787	6677341	22.4171	22.4064	22.5301	22.6189	22.6536	0.0285706	0.11246	1.14003
640	XP_013995690.1	PREDICTED: desmoplakin-like isoform X1 [Salmo salar]	Salmo Salar	4150432	4120491	4440833	4370583	4420690	4435280	2954414	2860573	3140121	3440233	3312474	3466141	3421264	3273164	3604537	21.9848	22.0758	21.4944	21.7141	21.7061	0.0286216	0.11246	-1.31233
933	XP_014015847.1	PREDICTED: ankyrin repeat domain-containing protein 11-like [Salmo salar]	Salmo Salar	2098332	1946069	2089130	2146266	2084942	2041469	812584	444708	837230	1237682	1138686	1112474	1203458	1320620	1264934	20.9945	20.9916	19.6322	20.1189	20.2706	0.0286625	0.11246	-1.98039
64	NP_001133508.1	Flotillin-2a [Salmo salar]	Salmo Salar	2597319	2533716	2635782	2392498	2516509	2679263	1646032	1877811	1892006	1928850	1821086	1848962	1463187	1478072	1806946	21.3086	21.263	20.8406	20.8183	20.4953	0.0296388	0.115771	-1.48219
128	NP_001134069.1	Sodium/potassium-transporting ATPase subunit beta-233 [Salmo salar]	Salmo Salar	22340267	22080005	22559682	20616335	21219368	19940114	14322755	14932899	15154681	16640312	17693623	17509866	16703202	17595404	16892067	24.4131	24.2973	23.832	24.0617	24.0098	0.0301574	0.117271	-1.30802
1434	XP_014057228.1	PREDICTED: cellular retinoic acid-binding protein 2-like [Salmo salar]	Salmo Salar	7696343	7434451	7319547	8942143	9048178	8511363	6064769	5658679	6127710	5826969	5985619	5839668	6524079	5900261	6344978	22.8258	23.0922	22.532	22.4775	22.5972	0.0301331	0.117271	-1.34112
801	XP_014004959.1	PREDICTED: oxygen-dependent coproporphyrinogen-III oxidase, mitochondrial-like [Salmo salar]	Salmo Salar	311257	354175	286897	454745	423708	363728	692167	601166	627318	744691	735418	647562	936998	945710	914276	18.2477	18.6927	19.2588	19.4882	19.8377	0.0305074	0.118118	2.08206
1278	XP_014044911.1	PREDICTED: spectrin beta chain, non-erythrocytic 1-like [Salmo salar]	Salmo Salar	180915	515216	507641	485486	557066	516541	251724	308187	263409	127337	204107	257487	354378	309792	326351	18.9534	18.9785	18.0069	17.639	18.3161	0.0305105	0.118118	-1.97064
1163	XP_014033055.1	PREDICTED: proteasome subunit beta type-2-like [Salmo salar]	Salmo Salar	3094699	2957260	2728380	2772487	2704597	2670076	3781690	3728227	3381536	3619945	3671211	4004675	3480115	3199518	3300305	21.4958	21.367	21.8301	21.8078	21.6542	0.0306108	0.118244	1.25929
975	XP_014018440.1	PREDICTED: CD166 antigen homolog A-like isoform X1 [Salmo salar]	Salmo Salar	3367358	3593601	3690855	3538030	3862093	4001767	1751212	2020299	1948480	2599748	2535666	2425882	2562707	2586585	2699974	21.777	21.881	20.8939	21.2739	21.3026	0.0308545	0.118923	-1.59345
446	XP_013984814.1	PREDICTED: U3 small nucleolar RNA-associated protein 14 homolog A-like [Salmo salar]	Salmo Salar	423299	461154	426874	463585	517056	559233	339695	351567	321910	315987	294509	338179	75128	271749	316463	18.7035	18.98	18.3739	18.2695	18.0519	0.0317585	0.122137	-1.52619
1505	XP_014064130.1	PREDICTED: 26S protease regulatory subunit 7 [Salmo salar]	Salmo Salar	14195667	14270905	14127534	14933071	15849744	15679356	29597627	29287903	29938710	21692971	22212449	22337605	21691559	22152724	22305718	23.7589	23.9024	24.819	24.4049	24.401	0.0318995	0.12241	1.63688
1168	XP_014033548.1	PREDICTED: programmed cell death 6-interacting protein isoform X3 [Salmo salar]	Salmo Salar	1621296	1675069	1044287	1928888	2154342	1984058	2213994	2368876	2459127	2407003	2470728	2379645	2586947	2469325	2804166	20.6287	20.92	21.1758	21.1988	21.3028	0.0326457	0.124999	1.36739
366	XP_013980333.1	PREDICTED: ADP-ribosylation factor 4-like [Salmo salar]	Salmo Salar	12489439	12466924	11776081	11748956	11277163	11236115	13348785	13715214	13507453	14437000	13622312	13795480	14299752	13838069	13750256	23.5716	23.4269	23.6873	23.7177	23.7221	0.0328321	0.125437	1.15651
1172	XP_014033870.1	PREDICTED: protein transport protein Sec23B [Salmo salar]	Salmo Salar	260958	117637	328231	340976	359448	325983	472644	441097	514731	501999	432437	417358	396542	432389	435356	17.9935	18.3793	18.8504	18.7221	18.722	0.0329993	0.125801	1.49324
568	XP_013991032.1	PREDICTED: membrane cofactor protein isoform X1 [Salmo salar]	Salmo Salar	1010635	1089572	1138698	994158	1085873	1003463	923307	820461	886489	932038	922828	1022965	915684	950052	919977	20.0553	19.9366	19.7577	19.83	19.8112	0.0331384	0.126056	-1.14573
236	NP_001135261.1	GTP-binding protein SAR1a [Salmo salar]	Salmo Salar	3527505	3779860	3683915	2916755	3159048	3278929	6235802	6296278	6193769	4885962	4776304	4973750	4894942	4565289	5410872	21.8128	21.5911	22.5721	22.2202	22.2229	0.0342838	0.129884	1.55452
502	XP_013987532.1	PREDICTED: WD repeat-containing protein 1-like [Salmo salar]	Salmo Salar	8374184	8397899	8242912	9294515	9207115	8724898	6458801	6124200	6599982	5970799	6092458	5927959	7027354	7230318	7361253	22.9975	23.1343	22.6228	22.5095	22.7856	0.034309	0.129884	-1.34406
524	XP_013988286.1	PREDICTED: ras-related protein Rab-7a [Salmo salar]	Salmo Salar	2878933	3165038	3292522	2948337	3065924	3178183	3555744	3450183	3815586	4112938	4110490	4248191	3921875	4089669	4049557	21.5938	21.5479	21.7617	21.9717	21.9493	0.0345166	0.129884	1.2513
835	XP_014007832.1	PREDICTED: importin-5 [Salmo salar]	Salmo Salar	15823458	14892602	14801162	17622768	18271738	16763873	12107792	11724036	12573935	11542349	12803024	11915470	13138862	13097937	12745241	23.8281	24.0709	23.5294	23.5063	23.6428	0.0344641	0.129884	-1.31038
1466	XP_014060655.1	PREDICTED: coiled-coil domain-containing protein 25 [Salmo salar]	Salmo Salar	8913734	8864980	9386999	6234823	6336925	6239249	12898467	12670030	13069164	11879105	12205011	13290481	11917987	10690001	12060312	23.0876	22.5729	23.6207	23.541	23.5066	0.0345146	0.129884	1.65385
995	XP_014019725.1	PREDICTED: WD repeat-containing protein 75 isoform X1 [Salmo salar]	Salmo Salar	775158	758919	639150	707944	709461	769082	290782	287869	306562	221646	92638	105391	199604	190994	186131	19.5336	19.4364	18.1496	16.6854	17.5432	0.0346129	0.129966	-4.0716
411	XP_013983426.1	PREDICTED: beta-hexosaminidase beta chain isoform X1 [Salmo salar]	Salmo Salar	6675753	6393756	6208551	6908195	6528314	6597645	2478155	2563131	2497635	3890748	3416005	3791399	3863294	3847025	3615860	22.6082	22.6535	21.2521	21.8543	21.8753	0.034974	0.130594	-1.95924
617	XP_013994012.1	PREDICTED: heterogeneous nuclear ribonucleoprotein D-like isoform X1 [Salmo salar]	Salmo Salar	1144751	1178286	1114116	1219819	1305433	1390249	599470	657596	834073	889543	835659	1055893	797005	789091	959302	20.1266	20.3161	19.3268	19.7627	19.6042	0.0350047	0.130594	-1.57654
1280	XP_014045561.1	PREDICTED: mitochondrial import inner membrane translocase subunit TIM44-like [Salmo salar]	Salmo Salar	243765	302979	233270	328862	395141	412551	163942	157689	216375	131544	108372	110514	115773	134241	118014	17.8951	18.592	17.3228	16.7539	16.8486	0.0348559	0.130594	-2.40906
1150	XP_014032158.1	PREDICTED: V-type proton ATPase subunit d 1 [Salmo salar]	Salmo Salar	972286	954434	945880	1010231	949262	957740	1410656	1284459	648148	1214405	1209397	1169238	1093959	654276	1240101	19.8643	19.8693	20.2927	20.2059	20.0611	0.0350921	0.130641	1.24815
1258	XP_014041646.1	PREDICTED: structural maintenance of chromosomes protein 2-like [Salmo salar]	Salmo Salar	134364	131876	143988	78792	0	159657	461657	483640	482626	256801	265852	274397	280305	277501	250905	17.0358	16.2658	18.8805	18.0203	18.0821	0.0353192	0.131158	3.19734
1365	XP_014052169.1	PREDICTED: acetyl-CoA carboxylase isoform X1 [Salmo salar]	Salmo Salar	671796	500869	646155	609872	569158	559800	1492116	1374265	1516852	1070526	1100812	1140486	926017	968060	951321	19.3015	19.1185	20.5089	20.0701	19.8596	0.035381	0.131158	1.9135
843	XP_014008328.1	PREDICTED: leukotriene A-4 hydrolase-like [Salmo salar]	Salmo Salar	1892996	2047954	1983495	2421017	2381368	2371917	1535816	1532903	1589683	1628185	1495709	1444680	1684710	1723442	1787604	20.9196	21.1834	20.5506	20.5124	20.7169	0.0368409	0.13628	-1.37383
1363	XP_014052070.1	PREDICTED: transgelin-2 isoform X1 [Salmo salar]	Salmo Salar	6222893	6699481	6517891	6916253	7731413	7326215	2510683	2465420	2591293	3457789	3628910	3902206	4212140	4173612	4036866	22.636	22.8046	21.2596	21.7911	21.9929	0.0369523	0.136403	-2.05494
469	XP_013986180.1	PREDICTED: peroxiredoxin-1-like [Salmo salar]	Salmo Salar	8191833	10087141	10141736	10494730	10492907	9958776	15385399	15532401	15210275	23393706	24570926	24016160	24332547	24515489	25028397	23.266	23.3229	23.8751	24.5175	24.5472	0.0370483	0.136469	2.02622
653	XP_013996389.1	PREDICTED: Golgi reassembly-stacking protein 2-like isoform X1 [Salmo salar]	Salmo Salar	660186	649004	621490	633142	728351	622095	417430	492806	476687	555170	560521	560776	475456	490249	513660	19.3079	19.2722	18.8627	19.0964	18.9032	0.0374987	0.137292	-1.2622
833	XP_014007596.1	PREDICTED: putative ATP-dependent RNA helicase Pl10 isoform X5 [Salmo salar]	Salmo Salar	716426	662612	844405	864757	804986	825893	1620403	1544976	1330222	1203212	1112933	1038376	1229318	1186548	1172013	19.4505	19.6556	20.5592	20.0859	20.1783	0.0375039	0.137292	1.64884
836	XP_014007834.1	PREDICTED: bifunctional purine biosynthesis protein PURH-like [Salmo salar]	Salmo Salar	846262	982245	1026244	769658	857735	865350	714753	654843	661563	531116	554060	544005	666996	687536	753069	19.9057	19.7102	19.3355	19.0533	19.3911	0.0375076	0.137292	-1.46205
196	NP_001134932.1	Tumor-associated calcium signal transducer 2 precursor [Salmo salar]	Salmo Salar	10816498	10572750	11045868	10222486	9773883	9653940	5454399	5627929	5103602	6930808	7225211	7210008	7211103	7194520	7209453	23.3667	23.2205	22.379	22.7816	22.7815	0.0378472	0.138245	-1.56512
1461	XP_014059993.1	PREDICTED: importin subunit beta-1 isoform X1 [Salmo salar]	Salmo Salar	8545803	8918241	8568969	9994128	10048131	9892662	13425823	12575224	16734227	14414665	14566819	13371321	11579029	11678018	15455158	23.0307	23.2526	23.6785	23.781	23.4773	0.037985	0.138459	1.41808
273	NP_001158877.1	Beta-centractin [Salmo salar]	Salmo Salar	2550055	2889492	3159503	2367089	2628208	2953498	4769090	4671373	5195425	3547549	3861870	3346373	3649941	4370926	4458405	21.4624	21.3256	22.1853	21.7584	22.0595	0.0382397	0.139097	1.52314
384	XP_013981990.1	PREDICTED: vacuolar protein sorting-associated protein 35 isoform X1 [Salmo salar]	Salmo Salar	5546818	5098074	4837169	5646641	4963402	5269640	6449828	5667147	5236711	6191043	5904217	6244324	6072680	5817003	5567397	22.2815	22.3293	22.4342	22.5618	22.4718	0.0384599	0.139552	1.13592
1021	XP_014022030.1	PREDICTED: dolichyl-diphosphooligosaccharide--protein glycosyltransferase subunit 1-like [Salmo salar]	Salmo Salar	2118901	2250600	2252069	2477746	2566905	2565794	4732913	4522635	4829731	3737880	3634783	3643833	3245800	3428361	3576119	21.1019	21.291	22.1743	21.797	21.7091	0.0385248	0.139552	1.62118
631	XP_013995084.1	PREDICTED: eukaryotic translation initiation factor 4 gamma 1-like isoform X1 [Salmo salar]	Salmo Salar	6873510	7181540	7237744	6367311	6577128	6327047	9192218	9174633	9249181	11332913	12062796	12338918	9627582	9705542	9478418	22.7759	22.6023	23.132	23.5241	23.1987	0.0388757	0.140532	1.51138
126	NP_001134054.1	ADP-ribosylation factor-like protein 8B [Salmo salar]	Salmo Salar	469634	493828	385414	495779	461365	418431	872444	809059	737523	716571	603508	630921	675676	625350	563634	18.8412	18.8155	19.6259	19.2671	19.2543	0.038984	0.140612	1.46822
667	XP_013997274.1	PREDICTED: chromodomain-helicase-DNA-binding protein 4-like isoform X1 [Salmo salar]	Salmo Salar	412650	377589	444855	427872	468139	459207	1695465	1595162	1604214	746870	921831	1055402	855896	874265	834296	18.6546	18.8088	20.6134	19.8141	19.7071	0.0390588	0.140612	2.48494
1557	XP_014067871.1	PREDICTED: vinculin isoform X1 [Salmo salar]	Salmo Salar	7027264	6267018	6123942	6564810	6160264	5973392	3410088	3469273	3188397	4692120	4418839	4627976	4317580	4433982	4260576	22.5793	22.5546	21.7014	22.142	22.0418	0.039169	0.140718	-1.52124
1114	XP_014028706.1	PREDICTED: D-3-phosphoglycerate dehydrogenase-like [Salmo salar]	Salmo Salar	6881443	6862516	7010060	5702742	6228879	6179036	9303126	9191143	10164719	7566890	8164921	7897011	8271506	8229674	8883631	22.7143	22.559	23.1493	22.9129	22.9797	0.0393882	0.141215	1.29895
460	XP_013985791.1	PREDICTED: histone-arginine methyltransferase CARM1-like [Salmo salar]	Salmo Salar	399754	402119	397078	398506	376581	111595	704513	656482	286170	473340	513327	579577	516751	521454	522178	18.6088	18.5226	19.3244	18.9695	18.9922	0.0396003	0.141685	1.44362
488	XP_013986989.1	PREDICTED: keratin, type I cytoskeletal 13-like [Salmo salar]	Salmo Salar	48086647	46931964	47826499	48483277	45986392	45747367	16770790	18005728	18213676	27709261	28150646	28335432	27758362	27835157	27869357	25.5113	25.4547	24.102	24.7467	24.7304	0.0400243	0.142617	-1.94082
1189	XP_014034843.1	PREDICTED: protein phosphatase 1B-like isoform X1 [Salmo salar]	Salmo Salar	554380	624924	582162	577262	684925	702550	944754	900770	966465	845045	890848	750182	796244	744492	911063	19.1511	19.3856	19.8496	19.6887	19.6029	0.0399808	0.142617	1.36167
41	NP_001133266.1	Phosphoglycerate kinase [Salmo salar]	Salmo Salar	7271132	8023410	7834905	7442586	8015848	7659083	8840740	9167947	9396222	11301041	11801566	11292298	11137440	11044205	11927142	22.9015	22.8687	23.1282	23.43	23.4089	0.0404865	0.143678	1.354
1010	XP_014021356.1	PREDICTED: RNA-binding protein 39 isoform X2 [Salmo salar]	Salmo Salar	961400	1078499	1063409	1006457	1065193	1089865	808853	886990	771162	840384	978697	837125	901440	945223	951484	20.0203	20.0227	19.6255	19.6807	19.8503	0.0404648	0.143678	-1.2334
125	NP_001134047.1	Grancalcin [Salmo salar]	Salmo Salar	5645305	5494724	6205990	6226101	6316953	6259914	6852643	6429799	6759561	7275760	6703621	6959138	7258285	7114079	7390565	22.4286	22.5777	22.6885	22.7305	22.7912	0.0407725	0.144064	1.17573
830	XP_014007348.1	PREDICTED: UDP-glucose:glycoprotein glucosyltransferase 1-like isoform X1 [Salmo salar]	Salmo Salar	309010	322841	344882	299344	298221	313949	381146	394644	367120	472395	383899	490031	430990	399814	408468	18.3005	18.1914	18.54	18.8496	18.6399	0.0407828	0.144064	1.34774
1425	XP_014056005.1	PREDICTED: electron transfer flavoprotein subunit beta-like isoform X1 [Salmo salar]	Salmo Salar	2819300	2825915	2915885	3031381	2932354	3115506	3158106	3365643	3279752	3307507	3441749	3567104	3902915	3653485	3201048	21.4303	21.5315	21.6452	21.7147	21.8008	0.0408429	0.144064	1.18044
1537	XP_014066990.1	PREDICTED: cathepsin B-like [Salmo salar]	Salmo Salar	13328540	13178483	13573874	13567360	14005903	13613692	5587779	5216227	5128991	8017369	8163727	7922119	8890679	8205945	8207384	23.668	23.6986	22.3146	22.9347	22.9685	0.0413215	0.145458	-1.9239
416	XP_013983753.1	PREDICTED: cytochrome c oxidase subunit 5B, mitochondrial-like [Salmo salar]	Salmo Salar	2691756	2579772	2445470	2891377	2703383	2836394	3732786	3683158	3726414	5253529	5401682	5451026	5493062	5399564	5639602	21.2988	21.4356	21.8294	22.365	22.3892	0.0415948	0.146126	1.77434
519	XP_013988160.1	PREDICTED: extended synaptotagmin-1-like [Salmo salar]	Salmo Salar	4446142	4757923	4947002	4663230	4968803	5226061	15788322	16899829	17237572	9274730	9864646	9449920	9026416	9483606	9413820	22.1819	22.2445	24.0105	23.1719	23.1663	0.0422254	0.148043	2.35608
275	NP_001159729.1	non-specific cytotoxic cell receptor protein-1 [Salmo salar]	Salmo Salar	429690	414695	440558	474767	477870	452384	505521	490470	525140	528753	549199	449887	553328	531702	516252	18.7129	18.8569	18.9474	19.0122	19.0203	0.0425497	0.148877	1.15541
664	XP_013997085.1	PREDICTED: T-complex protein 1 subunit gamma-like [Salmo salar]	Salmo Salar	2150661	2285732	2178650	2242826	2327936	2238072	1758760	1927130	1817382	1432150	1458965	1153549	1507582	1414249	1214234	21.055	21.0969	20.7934	20.4498	20.4316	0.0428041	0.148877	-1.43165
864	XP_014010246.1	PREDICTED: prolyl 4-hydroxylase subunit alpha-1-like [Salmo salar]	Salmo Salar	4706223	4066057	4669627	5622882	5444988	5630857	22410263	21324923	22207456	10616516	10875022	10927749	11760330	12029426	10966916	22.1549	22.4229	24.4045	23.3745	23.4874	0.0428044	0.148877	2.76373
1498	XP_014063144.1	PREDICTED: ADP-ribosylation factor-like protein 1 [Salmo salar]	Salmo Salar	976674	1054697	988438	1220251	1157414	1062627	1870619	1813495	1812113	1473561	1510202	1571920	1411977	1326729	1553001	19.9148	20.1425	20.7903	20.5263	20.4293	0.0426811	0.148877	1.46749
638	XP_013995603.1	PREDICTED: DNA replication licensing factor mcm4-like [Salmo salar]	Salmo Salar	10717741	10965537	10524104	11883835	11795977	11550720	13203043	13620160	13716563	12333105	12990194	12594518	13567218	13264414	13304663	23.3535	23.4918	23.6992	23.5863	23.6654	0.0429242	0.148997	1.17095
375	XP_013981124.1	PREDICTED: testin-like isoform X1 [Salmo salar]	Salmo Salar	3259064	3142765	3224069	3179452	3275186	3209702	2112552	2283333	2255944	2360776	2712850	2721408	2608663	2612868	2617920	21.6205	21.614	21.1053	21.3714	21.3172	0.0436238	0.150528	-1.27686
424	XP_013983986.1	PREDICTED: S-adenosylmethionine synthase isoform type-2 [Salmo salar]	Salmo Salar	1485827	1451001	1614376	1880355	1845529	1963176	1254722	1251732	1238224	1030754	1140434	953114	1055540	1223222	1147465	20.5028	20.8426	20.2555	19.9753	20.13	0.0436202	0.150528	-1.46657
1053	XP_014024057.1	PREDICTED: AP-2 complex subunit alpha-2-like isoform X1 [Salmo salar]	Salmo Salar	47175	219223	194723	327646	267619	269490	614519	624859	524617	410244	427099	436896	394947	384719	420496	17.5711	18.0399	19.2291	18.7042	18.5913	0.0436183	0.150528	2.05063
46	NP_001133349.1	disabled homolog 2 [Salmo salar]	Salmo Salar	820556	825169	825546	825138	908821	899806	1039281	1060214	1074827	971414	953622	1064705	1008024	962597	993857	19.6543	19.7793	20.0159	19.8897	19.9227	0.0440245	0.151611	1.16957
72	NP_001133605.1	T-complex protein 1 subunit beta [Salmo salar]	Salmo Salar	52939364	51462656	50419860	58257538	55947799	55486022	45491808	43818265	41835549	47816586	45116113	45900862	48099454	48232306	46644169	25.617	25.7376	25.385	25.452	25.5195	0.0442425	0.152062	-1.16887
1547	XP_014067452.1	PREDICTED: sorting nexin-5-like [Salmo salar]	Salmo Salar	1367899	1157537	1262827	1230411	1270648	1273955	1344181	1398420	1402676	1605565	1570680	1704605	1759476	1469829	1559825	20.2682	20.2771	20.4154	20.6146	20.573	0.0444955	0.152631	1.19884
34	NP_001133217.2	zinc finger protein 9 [Salmo salar]	Salmo Salar	7665590	7009848	6793385	7164302	7156176	6905033	2729056	2840133	2710015	4090211	3894924	3763038	4905460	4595727	4377731	22.741	22.7708	21.38	21.8932	22.1319	0.0447355	0.153051	-1.93749
1188	XP_014034833.1	PREDICTED: DNA mismatch repair protein Msh2 [Salmo salar]	Salmo Salar	674666	796234	826089	779516	862070	826810	497455	448143	503647	230839	249245	284053	228817	306004	308297	19.6028	19.6572	18.9242	17.9272	18.2232	0.0447934	0.153051	-2.41465
296	NP_001167329.1	Tryparedoxin [Salmo salar]	Salmo Salar	648079	654323	651116	673279	681634	688301	1075483	1139197	1008758	839906	898983	805623	874833	879984	881680	19.3126	19.3786	20.0366	19.6799	19.7471	0.0451685	0.154032	1.39048
681	XP_013997606.1	PREDICTED: ubiquitin-associated protein 2-like isoform X1 [Salmo salar]	Salmo Salar	2305766	2323542	2372718	2469387	2493837	2584612	1231418	1258490	1079641	1631615	1606397	1780947	1639007	1738880	1795996	21.1479	21.2499	20.2319	20.6379	20.7297	0.0453673	0.154107	-1.5864
1419	XP_014055585.1	PREDICTED: stress-70 protein, mitochondrial [Salmo salar]	Salmo Salar	6858243	7137760	7574162	6946691	6808134	7191842	4010850	4261993	3680928	5250552	5021853	5921676	5118855	5239593	5310738	22.767	22.7279	21.9355	22.324	22.321	0.0452881	0.154107	-1.4681
393	XP_013982302.1	PREDICTED: sorbitol dehydrogenase-like isoform X1 [Salmo salar]	Salmo Salar	534033	777134	759221	589214	814481	861030	111597	106160	124492	142348	190033	327759	341962	345867	408545	19.5342	19.6355	16.7679	17.5359	18.3999	0.0454574	0.154114	-4.04726
1437	XP_014057824.1	PREDICTED: coilin-like [Salmo salar]	Salmo Salar	489754	529906	525758	428065	512172	599216	334964	138816	444109	381931	412875	400492	400799	458431	422704	19.004	18.9663	18.3536	18.6114	18.6893	0.0459636	0.155528	-1.3507
901	XP_014012485.1	PREDICTED: 26S protease regulatory subunit 8 isoform X1 [Salmo salar]	Salmo Salar	12036650	11850207	12078567	14923916	14976795	14901498	16950332	17203835	17447582	18409651	17627888	17387064	18865956	18441573	19268638	23.5209	23.8311	24.0362	24.0714	24.1693	0.0460675	0.155578	1.33447
1104	XP_014028025.1	PREDICTED: ataxin-2-like isoform X2 [Salmo salar]	Salmo Salar	845335	747945	728171	883062	782498	773015	386339	574069	505983	651220	586430	478877	609856	635426	680213	19.5126	19.5777	18.9487	19.1616	19.2774	0.0462366	0.155848	-1.33415
1453	XP_014059520.1	PREDICTED: 116 kDa U5 small nuclear ribonucleoprotein component [Salmo salar]	Salmo Salar	9221464	9261406	8993108	9845502	9358789	9362981	10034319	10237964	9752460	10092254	9047480	9833439	10063358	9409605	9611247	23.1366	23.1585	23.2584	23.2293	23.1963	0.0466714	0.15701	1.05735
430	XP_013984373.1	PREDICTED: vesicle-associated membrane protein 2-like [Salmo salar]	Salmo Salar	2514459	2811616	2873206	2457902	2703472	2699925	1339128	1349229	1448019	1340278	1857053	2292271	1941144	1878536	2124985	21.423	21.3645	20.3637	20.8246	20.8885	0.0467786	0.157068	-1.62617
913	XP_014013272.1	PREDICTED: myosin regulatory light polypeptide 9-like [Salmo salar]	Salmo Salar	3031474	3343811	3400216	3733001	3502006	3989550	5945203	5518172	5527870	8181064	8888062	9544442	10496872	10839980	10194907	21.6731	21.8319	22.3983	23.0834	23.3235	0.0471164	0.157596	2.26982
1084	XP_014026245.1	PREDICTED: kinesin-like protein KIF2A isoform X1 [Salmo salar]	Salmo Salar	186961	220375	165569	213775	239187	225226	480839	495899	450072	338592	306451	206932	297711	370814	356365	17.5124	17.781	18.8752	18.2253	18.443	0.0470944	0.157596	1.82488
92	NP_001133734.1	Double-strand-break repair protein rad21 homolog [Salmo salar]	Salmo Salar	981347	1044495	1022493	913697	1079049	985093	1388035	1265999	1337860	1154001	1176626	1101623	1181191	1191002	1137881	19.9637	19.9099	20.3515	20.1382	20.1718	0.0481495	0.16057	1.21734
827	XP_014006810.1	PREDICTED: trifunctional purine biosynthetic protein adenosine-3 [Salmo salar]	Salmo Salar	8532229	8817529	8920937	9636364	9896216	10095513	7940507	7825485	8086125	6887739	7880296	7619475	8205917	8005867	8564716	23.0719	23.2384	22.9208	22.8613	22.9682	0.0481893	0.16057	-1.17971
1154	XP_014032466.1	PREDICTED: casein kinase II subunit beta isoform X1 [Salmo salar]	Salmo Salar	708982	670825	727132	876494	868767	937520	1015001	986660	1042018	1003902	1010797	979008	981746	1112294	1049376	19.4354	19.7414	19.953	19.9372	20.0011	0.0487101	0.161996	1.29719
102	NP_001133850.1	Farnesyl pyrophosphate synthetase [Salmo salar]	Salmo Salar	1720645	1685213	1610229	1668317	1607464	1642569	3783056	3708644	4096315	2544796	2483757	2529993	2630732	2533478	2388080	20.6845	20.6475	21.8511	21.2707	21.2727	0.0493772	0.163661	1.73968
938	XP_014016689.1	PREDICTED: interleukin enhancer-binding factor 2 homolog [Salmo salar]	Salmo Salar	1363286	1471790	1478215	1253188	1621647	1579494	3909201	4203869	3894319	2444136	2494633	2340730	2617090	2406196	2502596	20.4891	20.591	21.8984	21.2209	21.255	0.0493982	0.163661	1.88953
848	XP_014008772.1	PREDICTED: serine/threonine-protein phosphatase 6 regulatory subunit 2-like isoform X1 [Salmo salar]	Salmo Salar	1035689	1076236	1111799	1138224	1144429	1121328	1797305	1787383	1857331	1331346	1401299	1457992	1435299	1444678	1458220	20.0376	20.1184	20.7774	20.4183	20.4623	0.0499028	0.164123	1.38965
863	XP_014010079.1	PREDICTED: isoaspartyl peptidase/L-asparaginase-like [Salmo salar]	Salmo Salar	10838721	11200679	11995932	11864872	11896435	11579357	5825616	6118534	6132899	8069268	8445576	8441485	8197001	8555927	8072972	23.4171	23.5002	22.5448	23.0091	22.9667	0.0496791	0.164123	-1.53525
1102	XP_014028004.1	PREDICTED: transmembrane emp24 domain-containing protein 7-like [Salmo salar]	Salmo Salar	3050535	2975977	3133217	3101127	3039404	3025807	2895129	2918245	2787235	2824784	2779340	2876118	2734709	2611172	2706621	21.5406	21.5354	21.4652	21.4297	21.3681	0.0497409	0.164123	-1.08448
1126	XP_014029216.1	PREDICTED: carbamoyl-phosphate synthase [ammonia], mitochondrial [Salmo salar]	Salmo Salar	5008482	5243897	5327975	5188987	5533947	5354441	3589403	4316739	4032897	2833116	2627676	2654766	2963231	2629071	3050216	22.3222	22.3523	21.9434	21.3402	21.4987	0.0499137	0.164123	-1.67384
1590	XP_014069607.1	PREDICTED: flavin reductase (NADPH)-like [Salmo salar]	Salmo Salar	1365583	1280247	1353944	1382537	1412363	1344429	1281087	1212484	1236535	1112822	1160527	1069432	1295557	1223620	1131571	20.3687	20.3989	20.2379	20.0858	20.2227	0.0501367	0.164546	-1.15004
1181	XP_014034352.1	PREDICTED: protein phosphatase 1G isoform X1 [Salmo salar]	Salmo Salar	4159878	4357320	4370655	4567251	4682946	4949128	4631947	4937777	5219228	5134280	5140322	5091123	5207004	5596356	5368534	22.055	22.159	22.2354	22.2917	22.3561	0.0510304	0.167165	1.13873
1282	XP_014045585.1	PREDICTED: coatomer subunit beta'-like [Salmo salar]	Salmo Salar	5899265	6029776	6415115	5977845	6682469	6902999	8455827	8454472	8962160	6901132	7561587	7344852	7672910	7148012	7989951	22.5237	22.6719	23.0115	22.8083	22.8713	0.0515421	0.168525	1.2305
198	NP_001134952.1	proto-oncogene tyrosine-protein kinase receptor Ret [Salmo salar]	Salmo Salar	2881729	3443399	3267073	2893754	3280538	3213400	4006908	3938375	4441922	3357626	3569642	3526473	3766727	3785961	3861206	21.6396	21.6157	21.9341	21.7498	21.8522	0.0517419	0.168547	1.16291
884	XP_014011143.1	PREDICTED: DNA-directed RNA polymerase II subunit RPB1 [Salmo salar]	Salmo Salar	433590	386860	462944	473637	376301	452352	1862448	1791189	1900404	978066	954886	949043	813959	879642	960448	18.726	18.7871	20.8288	19.865	19.7466	0.0517411	0.168547	2.62122
188	NP_001134815.1	14-3-3 protein zeta [Salmo salar]	Salmo Salar	10363163	10451421	10165053	9915284	9607784	9611599	12016900	11803899	12608616	11346544	11872748	12147075	10923499	10995726	10854275	23.305	23.1963	23.5186	23.5012	23.3809	0.051884	0.168695	1.16169
1208	XP_014035902.1	PREDICTED: calpain-2 catalytic subunit-like [Salmo salar]	Salmo Salar	22667988	24536485	25119394	26506328	26623627	27701284	21753780	21164432	22464131	17068256	21221102	17808148	20066763	20137023	21511998	24.5484	24.6662	24.3748	24.086	24.2633	0.0522401	0.169537	-1.28871
479	XP_013986599.1	PREDICTED: ribosome-binding protein 1 isoform X1 [Salmo salar]	Salmo Salar	886334	1081858	915270	1321449	1309677	1160920	1710141	1678555	1663446	2731694	2323169	2058806	2886247	2450154	2661573	19.8038	20.3208	20.6788	21.1477	21.3438	0.0527196	0.170776	1.99233
807	XP_014005569.1	PREDICTED: basic leucine zipper and W2 domain-containing protein 1-A-like [Salmo salar]	Salmo Salar	523520	508278	549620	582966	538988	680766	484343	474064	431442	461709	517728	484328	489848	493620	525053	18.9979	19.1531	18.8547	18.8856	18.913	0.0536448	0.173131	-1.14156
1617	XP_014071657.1	PREDICTED: myeloid-derived growth factor-like [Salmo salar]	Salmo Salar	1145245	1207113	1129739	1259465	1210900	1279520	1643856	1523389	1515798	1344515	1359325	1363038	1623817	1463029	1581726	20.1272	20.2644	20.5389	20.3745	20.5931	0.0536121	0.173131	1.23655
63	NP_001133505.1	ras-related protein Rab-2A [Salmo salar]	Salmo Salar	7955221	7509964	7857896	8162806	8286963	8596585	9308085	8830595	9252354	9989809	10499058	11017963	11380828	11292459	11787542	22.9057	22.9824	23.1414	23.3238	23.4401	0.0537733	0.173226	1.28137
85	NP_001133688.1	transport protein Sec61 subunit alpha [Salmo salar]	Salmo Salar	1546981	1481929	1604089	1432873	1380254	1298109	3964407	4117547	4489903	2507871	2570963	2709180	2278387	2376672	2408209	20.561	20.3965	21.9734	21.2939	21.1805	0.0539399	0.173442	2.0053
577	XP_013991413.1	PREDICTED: LIM domain and actin-binding protein 1-like isoform X1 [Salmo salar]	Salmo Salar	1054185	1160634	1122264	1101324	1112338	1147272	329975	329094	436962	602902	631810	588758	614409	585554	626374	20.098	20.0852	18.332	19.2016	19.2288	0.0541758	0.17388	-2.25132
106	NP_001133896.1	peptidyl-prolyl cis-trans isomerase FKBP4 [Salmo salar]	Salmo Salar	2999963	3157273	3079830	3596122	3625509	4136703	1578247	1557003	1640087	2198597	2161226	2184994	2326645	2601272	2302166	21.5544	21.7898	20.5899	21.0592	21.1498	0.0544631	0.174011	-1.66915
114	NP_001133968.1	Diphosphomevalonate decarboxylase [Salmo salar]	Salmo Salar	2542835	2615434	2749182	2546565	2799752	2568200	4766767	4776868	5146608	3251586	3381531	3297387	3952323	3935537	4008887	21.3186	21.2923	22.1876	21.6529	21.9143	0.054521	0.174011	1.52922
876	XP_014010836.1	PREDICTED: protein transport protein Sec31A-like isoform X1 [Salmo salar]	Salmo Salar	1183859	1039851	1253968	1274349	1180329	1259195	1077609	977780	955331	1066352	1061360	1024954	1101303	1043704	1100472	20.1751	20.2641	19.8992	20.0175	20.0697	0.0547147	0.174011	-1.16807
1186	XP_014034603.1	PREDICTED: ADP-ribosylation factor 1-like [Salmo salar]	Salmo Salar	8717828	8654442	8996172	9235061	9132579	9704328	10166410	10269576	10848934	12010947	12130968	12287566	12685479	12634303	12240440	23.0555	23.1387	23.2919	23.5322	23.5908	0.0546505	0.174011	1.29641
1350	XP_014051447.1	PREDICTED: dachshund homolog 2 isoform X1 [Salmo salar]	Salmo Salar	1265969	1019809	1116482	1372596	1191302	1287445	1305405	1503302	1420842	1421856	1455270	1174352	1460076	1573883	1548993	20.0905	20.2961	20.4383	20.4393	20.5629	0.0544618	0.174011	1.22
303	NP_001167399.1	Mannose-6-phosphate receptor-binding protein 1 [Salmo salar]	Salmo Salar	397903	356566	387180	563008	439058	481056	65208	31014	58757	150079	192138	156106	202537	162284	103223	18.5626	18.8758	15.8425	17.2522	17.3082	0.0556379	0.176625	-3.7798
984	XP_014018997.1	PREDICTED: GMP synthase [glutamine-hydrolyzing] [Salmo salar]	Salmo Salar	21212592	21621252	21083173	22155162	22806309	21968761	19083869	19332462	19275338	16563400	16298510	16932870	18248891	18422323	18488614	24.3384	24.4011	24.2003	23.9815	24.135	0.0558585	0.176887	-1.20098
1045	XP_014023722.1	PREDICTED: DNA replication licensing factor mcm2 [Salmo salar]	Salmo Salar	5297268	5531695	4793296	5906291	6263605	5581338	9131507	9046781	9051644	7115156	7209594	6952494	6535993	7543902	7251830	22.3368	22.4938	23.1097	22.7625	22.7899	0.0559229	0.176887	1.38709
643	XP_013995796.1	PREDICTED: tRNA selenocysteine 1-associated protein 1-like [Salmo salar]	Salmo Salar	362525	337625	351774	280657	297020	279487	315740	393977	404422	448264	472853	480596	468412	454961	486767	18.4243	18.0984	18.5878	18.851	18.8374	0.0563333	0.177862	1.41163
1337	XP_014050182.1	PREDICTED: proteasome subunit alpha type-3 [Salmo salar]	Salmo Salar	16300389	16061161	16278374	14568638	14609402	14119779	17464107	17782795	17668486	19893110	20537206	20419178	18763648	19445712	18630021	23.9565	23.7964	24.0747	24.2834	24.1614	0.056847	0.178516	1.22839
1452	XP_014059503.1	PREDICTED: LIM and SH3 domain protein 1-like [Salmo salar]	Salmo Salar	8300071	8463861	8305296	8214206	7999852	8238904	4217571	4087564	4362163	5580594	5888465	6169383	6038244	5963390	5980178	22.9856	22.9697	22.008	22.4895	22.5118	0.0566988	0.178516	-1.55968
1522	XP_014065419.1	PREDICTED: structural maintenance of chromosomes protein 2, partial [Salmo salar]	Salmo Salar	126312	128322	0	89936	104288	108379	870933	890616	862629	329124	321477	414535	299860	144697	304535	16.9466	16.6702	19.7322	18.3283	18.1939	0.0567479	0.178516	3.84516
250	NP_001139898.1	Transaldolase [Salmo salar]	Salmo Salar	19564202	19927887	19898998	20373713	21210303	21626701	22323204	22637843	22977306	24992329	24719490	24469808	25995379	25891325	25985841	24.2462	24.3383	24.4322	24.5591	24.6312	0.0571371	0.178784	1.18809
868	XP_014010414.1	PREDICTED: coiled-coil domain-containing protein 6-like [Salmo salar]	Salmo Salar	1113645	1062089	1015087	615211	1024657	1035082	569051	476965	524503	645672	689243	759989	825977	716361	783899	20.0185	19.9667	19.0006	19.3947	19.5803	0.0570661	0.178784	-1.58822
840	XP_014008050.1	PREDICTED: zyxin isoform X1 [Salmo salar]	Salmo Salar	2415003	2400081	2521476	2180243	2259899	2064166	1059103	1098361	1060576	1564921	1635627	1612895	1502985	1483769	1564257	21.2036	21.0561	20.0164	20.6212	20.5194	0.0573881	0.179248	-1.67498
14	NP_001133110.1	rab GDP dissociation inhibitor beta [Salmo salar]	Salmo Salar	2567550	2739413	2529642	2621888	2704687	2612491	4542280	4524757	4787768	3244798	3403914	3631913	3329510	3423714	3612349	21.292	21.3222	22.115	21.6988	21.7071	0.0576346	0.179697	1.44716
1497	XP_014063074.1	PREDICTED: calumenin-A-like isoform X1 [Salmo salar]	Salmo Salar	11383096	12094682	12038955	11336962	12833788	13444996	4779895	5000175	5581168	7395533	8653352	7357572	8416840	7779985	8968817	23.5212	23.6134	22.2535	22.8182	23.0048	0.0585612	0.18226	-1.83416
971	XP_014018258.1	PREDICTED: heat shock cognate 71 kDa protein isoform X1 [Salmo salar]	Salmo Salar	11178345	11355635	11614476	15304807	15681045	15208264	5222114	4629334	4963544	6576557	6455897	6749236	8643197	7693941	9140188	23.4369	23.8675	22.2429	22.6489	23.0431	0.0588737	0.182907	-2.01001
467	XP_013986142.1	PREDICTED: putative RNA-binding protein Luc7-like 2 [Salmo salar]	Salmo Salar	3874882	3699700	3793730	4255726	3818349	4007464	2230550	2375287	2378091	3035765	2981061	3065593	3074845	3073417	3309103	21.8552	21.9343	21.1797	21.5336	21.5521	0.0590306	0.183068	-1.38792
88	NP_001133706.1	Coatomer subunit gamma-2 [Salmo salar]	Salmo Salar	11120095	11317978	10613916	11165159	11337342	11418728	17098555	16962393	17546655	13523408	13758205	13596146	14026654	13576616	13981226	23.4067	23.4346	24.0274	23.6967	23.737	0.0593662	0.183783	1.31926
76	NP_001133627.1	nuclear ubiquitous casein and cyclin-dependent kinase substrate 1 [Salmo salar]	Salmo Salar	713998	582538	691154	513673	306540	371315	905741	960229	1013001	1385251	1563025	1822395	1890501	1815648	2006245	19.3986	18.5023	19.873	20.5759	20.8503	0.0600701	0.184978	2.79456
269	NP_001158792.1	autophagy-related protein 7 [Salmo salar]	Salmo Salar	382612	236013	366299	228211	419889	463088	611025	594871	518381	474231	534476	463205	572783	626283	657245	18.4827	18.6796	19.1822	18.8552	19.2565	0.0600564	0.184978	1.43079
1472	XP_014061403.1	PREDICTED: serine/arginine-rich splicing factor 5-like isoform X1 [Salmo salar]	Salmo Salar	4101342	4009120	4078617	4125435	4357985	4332406	5394212	5264925	5716660	8048517	8557451	8079527	7769028	8227419	8108175	21.9596	22.0467	22.363	22.9458	22.9509	0.0598856	0.184978	1.68187
455	XP_013985547.1	PREDICTED: A-kinase anchor protein 8-like isoform X1 [Salmo salar]	Salmo Salar	1234578	1137868	1149494	1617197	1626400	1496019	2551038	2304095	2059874	1765498	1883929	1986926	2155451	2191174	2168206	20.1326	20.6251	21.1358	20.8453	21.0481	0.0604606	0.185853	1.54853
1334	XP_014049948.1	PREDICTED: sorting nexin-6-like [Salmo salar]	Salmo Salar	1482690	1533036	1480016	1473327	1369296	1411043	1975999	2000879	2151487	1673026	1771148	1788845	1798366	1621192	1650991	20.4998	20.4283	20.9322	20.7563	20.6549	0.060612	0.185882	1.24579
1433	XP_014057164.1	PREDICTED: glutamate-rich WD repeat-containing protein 1 [Salmo salar]	Salmo Salar	1271641	1291849	1386724	1478624	1369153	1374015	915551	794469	828349	993472	1026475	1039393	1045782	1155134	1079851	20.301	20.39	19.6599	19.9693	20.0424	0.060683	0.185882	-1.37075
1080	XP_014026139.1	PREDICTED: RNA-binding protein EWS-like isoform X1 [Salmo salar]	Salmo Salar	8461437	8625741	8312021	8715605	8594219	9007252	6425422	6674667	6259715	7072782	7612156	7923170	7251784	7175030	7460140	23.0125	23.0552	22.6154	22.8599	22.7899	0.0610863	0.186789	-1.21316
1451	XP_014059487.1	PREDICTED: glycylpeptide N-tetradecanoyltransferase 1-like isoform X1 [Salmo salar]	Salmo Salar	2088537	1919984	1976356	2639901	2443327	2851051	5861418	6214732	6409528	3701073	3917625	3866720	3545608	3826304	4007381	20.9144	21.3321	22.5673	21.8827	21.8675	0.0613313	0.186892	1.97601
1463	XP_014060070.1	PREDICTED: prolyl endopeptidase-like [Salmo salar]	Salmo Salar	287801	362345	443121	455256	522513	516687	641004	736729	652221	596348	689013	641619	660658	595779	623321	18.467	18.9789	19.315	19.2914	19.2496	0.0613339	0.186892	1.47668
611	XP_013993489.1	PREDICTED: phosphoglycerate kinase [Salmo salar]	Salmo Salar	36608392	34884915	33623910	38816696	35388207	38767661	41826305	40326122	41780347	49296781	48381443	45376980	49949086	50212339	48795843	25.0561	25.2084	25.3163	25.528	25.574	0.0620792	0.188268	1.26621
924	XP_014015053.1	PREDICTED: translocon-associated protein subunit alpha isoform X2 [Salmo salar]	Salmo Salar	5891169	6046127	5905803	7367129	7553038	7479905	12010039	12069196	11672955	9472177	9158426	9426923	9025072	9072080	9136942	22.4937	22.8346	23.5177	23.1684	23.113	0.062109	0.188268	1.51805
1341	XP_014050793.1	PREDICTED: clathrin light chain A-like isoform X3 [Salmo salar]	Salmo Salar	4961920	4693499	5432654	4067497	4936575	4905230	5459421	5873832	6095488	7715221	8039365	7879113	7632648	8153705	7943415	22.2425	22.2259	22.4859	22.9096	22.9213	0.0620858	0.188268	1.45205
227	NP_001135178.1	26S proteasome non-ATPase regulatory subunit 7 like 2 [Salmo salar]	Salmo Salar	2121097	2149778	2173931	2003540	2418101	2434345	2637973	2866527	2891145	2555440	3072480	2497575	2675953	2815973	2810709	21.0358	21.2054	21.4509	21.2851	21.4225	0.0623062	0.188538	1.20211
163	NP_001134508.1	Annexin A5 [Salmo salar]	Salmo Salar	17735451	18610990	17374022	19212665	19355650	18533039	21461356	22135842	21448346	20206430	19985303	19858597	20744052	19862837	20914454	24.0801	24.1956	24.3552	24.2524	24.3062	0.0627634	0.188939	1.12255
449	XP_013985026.1	PREDICTED: pre-mRNA-splicing factor RBM22-like [Salmo salar]	Salmo Salar	571839	564528	528816	499953	516852	536134	426903	481137	388867	397216	469452	435762	467258	501050	488526	19.1067	18.9794	18.7035	18.7332	18.8981	0.0626571	0.188939	-1.20144
892	XP_014011820.1	PREDICTED: eukaryotic initiation factor 4A-I [Salmo salar]	Salmo Salar	7145542	7317511	7165228	8317370	7776985	7943131	9461085	10122942	9339551	8593600	8345655	8386496	9107053	9327849	8800262	22.7726	22.9213	23.1736	22.9996	23.1186	0.0626095	0.188939	1.18948
142	NP_001134305.1	Galectin-3 [Salmo salar]	Salmo Salar	3385729	3067080	2875994	3585784	3176781	3389914	2187282	1899016	1827320	2440673	2268204	2210506	2765055	2618736	2452947	21.5484	21.6928	20.8568	21.1131	21.3204	0.0630251	0.189401	-1.43777
1303	XP_014047704.1	PREDICTED: hematological and neurological expressed 1-like protein [Salmo salar]	Salmo Salar	2976846	3093611	3094320	3192351	3239677	3001437	1149708	902511	1114916	1810526	1865115	1933083	1902454	1972449	1972783	21.5609	21.6062	20.0885	20.8308	20.9116	0.0638181	0.191454	-1.96323
1211	XP_014036105.1	PREDICTED: enoyl-CoA delta isomerase 2, mitochondrial-like isoform X1 [Salmo salar]	Salmo Salar	366931	389142	405126	277767	318736	280119	573529	592406	625497	453311	518110	465820	521119	492619	471336	18.5699	18.0957	19.1762	18.8294	18.9101	0.0639698	0.19158	1.55737
1347	XP_014051297.1	PREDICTED: ruvB-like 2 [Salmo salar]	Salmo Salar	12433422	12105084	12040152	13700525	13782881	14120632	11228456	11359868	11770423	10087579	10349809	10078152	10699504	10477020	11039260	23.5291	23.7164	23.4374	23.2661	23.351	0.0642069	0.191961	-1.20683
1000	XP_014020239.1	PREDICTED: acyl-CoA-binding protein [Salmo salar]	Salmo Salar	19740255	19992439	21497226	20842781	22058311	22616519	29704007	28825204	28472549	48399776	50133142	47395023	50627912	50955131	53218273	24.253	24.3948	24.7808	25.5285	25.6027	0.0646851	0.19306	1.97264
113	NP_001133962.1	Myristoylated alanine-rich C-kinase substrate [Salmo salar]	Salmo Salar	2015449	2111304	2211194	1591779	1604541	1468213	2498321	2478894	2702012	3470004	3723588	3798004	3134720	3175410	3359132	21.0097	20.6022	21.2525	21.8283	21.5985	0.0648563	0.193213	1.68624
450	XP_013985053.1	PREDICTED: NADH dehydrogenase [ubiquinone] 1 alpha subcomplex subunit 2-like [Salmo salar]	Salmo Salar	948190	1032393	1022285	999152	1023137	1172998	392050	434840	281890	645789	631165	614511	639239	668083	678193	19.9634	19.9646	18.5807	19.2677	19.3497	0.0649575	0.193213	-1.86344
629	XP_013995041.1	PREDICTED: integrin beta-1-like isoform X2 [Salmo salar]	Salmo Salar	1155605	976632	1143493	1168742	1231015	1363831	453998	423912	387977	654248	733885	610526	796198	742130	791010	20.125	20.2314	18.6934	19.3195	19.5933	0.0667245	0.198131	-1.9672
167	NP_001134566.1	60S ribosomal protein L15 [Salmo salar]	Salmo Salar	7647346	7615594	7388565	8492543	8372177	8157436	15822189	16012848	16773197	11283472	11870020	10715867	10967164	11204071	10011063	22.8605	22.9972	23.9327	23.4277	23.3867	0.0671223	0.198974	1.57301
877	XP_014011003.1	PREDICTED: probable ATP-dependent RNA helicase ddx6 [Salmo salar]	Salmo Salar	1467375	1681803	1337653	1478672	1780512	1696516	2940275	2783502	2438698	2097938	2158596	2158051	2039555	1965772	2035472	20.4848	20.6941	21.4085	21.0413	20.9569	0.0679958	0.201222	1.46012
1149	XP_014031935.1	PREDICTED: keratin, type I cytoskeletal 13-like [Salmo salar]	Salmo Salar	11232340	11473458	12906048	13361852	14184430	14174660	5022855	5307768	5829707	7722639	9665505	8290109	8286884	7742067	8583860	23.4518	23.7568	22.3397	22.983	22.9824	0.0681631	0.201375	-1.78504
267	NP_001158760.1	Inositol polyphosphate 1-phosphatase [Salmo salar]	Salmo Salar	921690	928099	884587	909620	554208	922068	1355907	1311742	1298342	1033211	1071884	1043676	1091344	1219210	1147245	19.8139	19.7949	20.3231	19.9932	20.1297	0.0688435	0.202358	1.2695
756	XP_014002179.1	PREDICTED: ubiquitin-conjugating enzyme E2 variant 1 isoform X1 [Salmo salar]	Salmo Salar	1511214	1613682	1557089	1671195	1642558	1691307	2253319	2154107	1886700	1782684	1944491	1867240	1843842	1851733	1924855	20.5704	20.6724	21.0387	20.8325	20.8204	0.0687068	0.202358	1.21063
1105	XP_014028062.1	PREDICTED: malate dehydrogenase, cytoplasmic-like isoform X1 [Salmo salar]	Salmo Salar	1870479	1906000	1875325	1635899	1658455	1582773	3082366	3119526	3028083	2204222	2190639	2230148	2399152	2582952	2477041	20.8387	20.6417	21.5556	21.0718	21.2402	0.0687771	0.202358	1.4631
939	XP_014016691.1	PREDICTED: RNA-binding protein EWS-like isoform X1 [Salmo salar]	Salmo Salar	2479435	2659194	2568543	2517798	2565428	2434984	2864941	2786162	3171545	3506282	3623458	3982617	3309892	3323643	3583168	21.2925	21.2637	21.4501	21.7889	21.6643	0.0690247	0.20255	1.28016
556	XP_013990172.1	PREDICTED: pre-mRNA-processing factor 6 [Salmo salar]	Salmo Salar	152855	144444	0	170728	179445	165105	882746	1038263	990293	340231	389293	366753	344575	374319	377380	17.1402	17.3813	19.9175	18.4844	18.5139	0.0693768	0.203241	3.27434
1614	XP_014071545.1	PREDICTED: WD repeat-containing protein 18 [Salmo salar]	Salmo Salar	718282	774956	789297	814631	844513	871011	663360	576284	819281	644049	680640	524304	601826	738165	794520	19.5638	19.6878	19.3394	19.2968	19.4936	0.0695603	0.203438	-1.18851
749	XP_014001594.1	PREDICTED: agrin-like isoform X1 [Salmo salar]	Salmo Salar	746763	788032	779756	801222	888322	794435	703690	652915	727750	695098	723171	695375	637908	755449	784655	19.5727	19.6118	19.4246	19.4074	19.527	0.0697917	0.203773	-1.10134
255	NP_001140023.1	Eukaryotic translation initiation factor 3 subunit J [Salmo salar]	Salmo Salar	1301092	1190363	1270856	1472192	1298799	1423845	980181	973830	947917	1039456	1120870	1136059	1153908	1057553	1233424	20.2774	20.4414	19.8933	20.0962	20.1381	0.0706389	0.205166	-1.24559
1094	XP_014027212.1	PREDICTED: translational activator GCN1-like [Salmo salar]	Salmo Salar	1094139	1191633	1261893	1053421	1305554	1289186	2375471	2156890	2519478	1475934	1609032	1649510	1548595	1773763	1798561	20.1845	20.298	21.1798	20.6178	20.7584	0.0707304	0.205166	1.52701
1115	XP_014028707.1	PREDICTED: lupus La protein homolog B-like [Salmo salar]	Salmo Salar	1741332	1726327	1837728	1827915	1786477	1783072	2150442	2222619	2185114	1795623	2068808	1898505	2055540	1951319	2224277	20.7318	20.7687	21.0593	20.8564	20.9711	0.0706207	0.205166	1.15833
1217	XP_014036495.1	PREDICTED: notchless protein homolog 1 isoform X1 [Salmo salar]	Salmo Salar	2564220	2530796	2444173	2579927	2846349	2708221	2093631	2176854	2153188	1438149	1556507	1477003	1507984	1478489	1519575	21.2712	21.3689	21.038	20.4942	20.5242	0.0707386	0.205166	-1.55245
235	NP_001135259.1	Lamina-associated polypeptide 2 isoform beta [Salmo salar]	Salmo Salar	988850	971954	998741	623177	883738	831921	577083	771945	815042	619830	718152	655068	738303	689464	709652	19.9154	19.6661	19.5581	19.3213	19.4368	0.0709426	0.205416	-1.27634
1589	XP_014069590.1	PREDICTED: RNA-binding protein Nova-1-like isoform X1 [Salmo salar]	Salmo Salar	1421121	1505050	1608697	1628020	1809289	1835972	2129535	2106940	2481161	3087689	3332532	3116664	3284004	3359866	3783547	20.5214	20.787	21.0221	21.5716	21.68	0.0711992	0.205818	1.7057
1238	XP_014038387.1	PREDICTED: ethanolamine-phosphate cytidylyltransferase isoform X1 [Salmo salar]	Salmo Salar	1262107	1292704	1200847	1145286	1209000	1220331	2250970	2247788	2078265	1637644	1586991	1637432	1768018	1617533	1564297	20.2674	20.2054	21.1001	20.643	20.6254	0.0713918	0.206033	1.46722
195	NP_001134892.1	Exosome complex exonuclease RRP42 [Salmo salar]	Salmo Salar	1410836	1453182	1495109	1264089	1679552	1281945	814321	808397	698599	1075282	1046069	945858	946464	1093473	1072422	20.4708	20.2899	19.6247	19.9965	20.0324	0.0716382	0.206403	-1.41008
1140	XP_014031087.1	PREDICTED: ubiquitin carboxyl-terminal hydrolase 10-like isoform X1 [Salmo salar]	Salmo Salar	3951034	3749063	3851299	3165287	3685694	3677006	4320769	4602966	4758820	4274270	4038591	4066579	4713113	4768778	4294374	21.8769	21.8101	22.1341	21.9554	22.1682	0.0719076	0.206838	1.18297
649	XP_013996260.1	PREDICTED: transitional endoplasmic reticulum ATPase-like [Salmo salar]	Salmo Salar	9552000	9289210	10068144	9816468	9973618	10260152	11112828	11651033	11750134	16534326	16808495	16326904	16456439	16332326	16231017	23.1874	23.2497	23.474	23.979	23.9612	0.0720526	0.206914	1.50127
1274	XP_014043684.1	PREDICTED: splicing factor U2AF 35 kDa subunit-like [Salmo salar]	Salmo Salar	1087432	1124052	1101245	1209819	1165912	1302445	1521322	1591204	1594257	1242830	1316103	1343818	1358280	1408038	1423997	20.0707	20.2064	20.6017	20.3278	20.4253	0.072633	0.208238	1.24234
354	XP_013979552.1	PREDICTED: nuclear pore complex protein Nup93 isoform X1 [Salmo salar]	Salmo Salar	3459630	3348373	3486128	3401396	3231699	3323675	3045924	3075165	3046217	2516263	2403530	2557705	2448887	2598045	2432462	21.7222	21.6643	21.5386	21.2629	21.2237	0.0731594	0.209124	-1.27594
575	XP_013991365.1	PREDICTED: proliferation-associated protein 2G4-like [Salmo salar]	Salmo Salar	3030465	3052130	2982716	2837089	2838101	2710977	4988785	5243113	5194765	3837375	4052023	3925756	3630686	3724232	3722418	21.5311	21.436	22.3086	21.9045	21.8278	0.0733011	0.209124	1.44404
1481	XP_014062153.1	PREDICTED: phospholipase A-2-activating protein-like [Salmo salar]	Salmo Salar	266258	131117	127697	216185	281715	273965	388518	438151	475383	203743	365067	452538	431536	367457	430357	17.0005	18.0636	18.7411	18.4778	18.7152	0.073223	0.209124	2.16238
274	NP_001158882.1	2,3-cyclic-nucleotide 3-phosphodiesterase [Salmo salar]	Salmo Salar	4752012	4754753	4786263	3992406	3992549	3652509	3639975	3611805	3627119	3549485	3579982	3770540	3123005	3204661	3155774	22.1809	21.9288	21.7904	21.7715	21.5896	0.0738679	0.210397	-1.26376
1330	XP_014049668.1	PREDICTED: sec1 family domain-containing protein 1 [Salmo salar]	Salmo Salar	337605	356355	400354	408338	461943	452110	616728	635404	683912	494573	574659	479717	625405	644999	639180	18.443	18.7863	19.2773	18.9158	19.2859	0.074635	0.212236	1.45905
1242	XP_014039437.1	PREDICTED: calcium-regulated heat stable protein 1-like [Salmo salar]	Salmo Salar	1098562	1153943	1105835	1123656	1069141	1152121	1388839	1241513	1324102	1838997	1871864	1906918	2117031	1788431	1891710	20.0767	20.0998	20.3366	20.836	20.8513	0.0747737	0.212284	1.50149
687	XP_013997873.1	PREDICTED: CTP synthase 1 [Salmo salar]	Salmo Salar	1806474	1817082	1809727	1749801	1721189	1798381	1449806	1433343	1488969	931018	978861	924236	988001	1023480	933270	20.7873	20.7388	20.4674	19.8284	19.9142	0.0754125	0.21375	-1.61669
963	XP_014017805.1	PREDICTED: heterogeneous nuclear ribonucleoprotein L isoform X1 [Salmo salar]	Salmo Salar	21172130	20978683	21932021	23240251	23220355	23814389	25035370	25105463	26183541	30668756	30504547	31851362	31821797	32101350	31639987	24.3357	24.4701	24.5815	24.8703	24.9235	0.0761515	0.215495	1.30936
115	NP_001133969.1	L-lactate dehydrogenase B chain [Salmo salar]	Salmo Salar	16468871	16026332	16402784	13985666	13756033	13497823	22288295	21977607	21814991	18658273	18780434	19657895	17903182	18520055	18202030	23.9674	23.7136	24.3895	24.1627	24.1176	0.0765146	0.216118	1.30386
521	XP_013988224.1	PREDICTED: elongation factor Ts, mitochondrial [Salmo salar]	Salmo Salar	1546380	1573306	1568668	1693361	1575862	1706599	1772838	1792256	1602481	1919470	1819736	1916999	1843720	1753073	1789949	20.5811	20.6915	20.7576	20.8704	20.7715	0.0766193	0.216118	1.12005
243	NP_001135344.1	Translocon-associated protein subunit delta precursor [Salmo salar]	Salmo Salar	4979111	5092014	5345128	5573919	5965639	6060792	6357527	6236412	6709240	6655236	6802352	6255296	7060620	7191459	7419261	22.2798	22.5082	22.6	22.6661	22.7779	0.0768711	0.216479	1.22035
1018	XP_014021781.1	PREDICTED: prostamide/prostaglandin F synthase [Salmo salar]	Salmo Salar	5719261	5905135	5782869	5985977	6158905	5865640	7048830	7031837	6903413	6752912	6323807	6289952	6472948	6295330	6935156	22.4634	22.5132	22.7455	22.5924	22.626	0.0770127	0.216529	1.12222
1459	XP_014059916.1	PREDICTED: globoside alpha-1,3-N-acetylgalactosaminyltransferase 1-like [Salmo salar]	Salmo Salar	213118	354365	339687	483532	464886	465663	140058	115686	151594	220491	201502	192365	272554	266424	0	18.3738	18.8289	17.0957	17.6204	18.0234	0.077214	0.216745	-2.03012
475	XP_013986539.1	PREDICTED: puromycin-sensitive aminopeptidase-like isoform X1 [Salmo salar]	Salmo Salar	15443056	15239147	15469300	15798877	16664425	16475092	18035642	18389393	18355875	16991306	17515014	17235690	17136113	17170737	17723190	23.8805	23.9738	24.1297	24.0389	24.0334	0.0780656	0.218784	1.10209
141	NP_001134304.1	Exosome complex exonuclease RRP41 [Salmo salar]	Salmo Salar	466623	415352	391797	506031	482088	454977	346088	290154	332230	347760	271745	274378	368444	325738	400470	18.664	18.8789	18.3418	18.0658	18.4911	0.0785689	0.219139	-1.38692
528	XP_013988428.1	PREDICTED: nuclear ubiquitous casein and cyclin-dependent kinase substrate 1-like isoform X1 [Salmo salar]	Salmo Salar	1133430	1147847	1248455	547305	603918	672677	1410552	1435677	1429079	2486594	2623329	2761457	2123843	2096044	2045670	20.1305	19.204	20.4467	21.323	20.9992	0.0784577	0.219139	2.38784
603	XP_013993242.1	PREDICTED: chromatin complexes subunit BAP18-like [Salmo salar]	Salmo Salar	569484	653335	652917	692579	778270	771502	837308	898628	839701	1106347	1096384	1075005	1024392	1113440	1247912	19.3165	19.5573	19.6795	20.0643	20.0866	0.0784561	0.219139	1.42065
1207	XP_014035861.1	PREDICTED: CDGSH iron-sulfur domain-containing protein 1-like isoform X1 [Salmo salar]	Salmo Salar	1300841	1315588	1421189	1333763	1181371	1231762	772020	388928	740867	1014185	1043797	920303	1025344	980966	913402	20.3273	20.2323	19.4989	19.9519	19.9038	0.0789351	0.21981	-1.40924
1430	XP_014057076.1	PREDICTED: rho guanine nucleotide exchange factor 1 isoform X1 [Salmo salar]	Salmo Salar	726120	675898	616771	701556	597471	560553	1281200	1353778	1168394	909307	907521	930670	793646	897384	846023	19.3664	19.1885	20.2891	19.7944	19.6903	0.0793547	0.220276	1.56604
1555	XP_014067758.1	PREDICTED: voltage-dependent anion-selective channel protein 2-like [Salmo salar]	Salmo Salar	484448	448781	545445	549234	578753	520525	1258773	1313910	1230101	778593	832435	849489	762326	726586	562006	18.886	19.0671	20.2636	19.667	19.4708	0.0793444	0.220276	1.77021
1309	XP_014047989.1	PREDICTED: eukaryotic translation initiation factor 1 [Salmo salar]	Salmo Salar	2631028	2292909	2583568	2627787	2454427	2744374	1368694	1889613	1749489	2153937	2204299	2261589	2125731	2165304	2231887	21.3009	21.3254	20.7385	21.0719	21.0461	0.0800048	0.221728	-1.28431
485	XP_013986813.1	PREDICTED: exportin-1 [Salmo salar]	Salmo Salar	3203803	2871387	4021832	3372857	4445764	3434255	4169775	3521057	4334732	4264487	3130496	4339658	3608636	3429679	4746120	21.6114	21.7116	21.9915	22.0239	21.783	0.0803593	0.222357	1.20696
627	XP_013994962.1	PREDICTED: septin-2B [Salmo salar]	Salmo Salar	2807593	2602229	2725370	3145316	3139184	3349378	3277759	3368672	3193787	3259591	3509046	3544295	3547638	3394589	3505430	21.378	21.5848	21.6443	21.7426	21.7412	0.0805489	0.222529	1.17118
119	NP_001133994.1	Cathepsin B precursor [Salmo salar]	Salmo Salar	530146	848827	851816	838974	877405	815515	230471	371450	395730	540949	554872	660631	625945	616863	617460	19.6951	19.6783	18.5028	19.0818	19.236	0.0810544	0.223097	-1.67771
555	XP_013990092.1	PREDICTED: acylamino-acid-releasing enzyme [Salmo salar]	Salmo Salar	1716353	1653013	1688004	1607112	1737219	1793839	2036356	2158471	1960926	2952796	3138858	3064111	2857103	2777889	3056257	20.6869	20.7283	20.9576	21.547	21.4461	0.0812657	0.223097	1.52551
811	XP_014005732.1	PREDICTED: 26S proteasome non-ATPase regulatory subunit 14 [Salmo salar]	Salmo Salar	3196501	3485973	3355702	3638859	3496993	3548406	3737573	4878228	4780452	3995982	3891042	3964762	4228178	4031800	3829707	21.6782	21.7587	22.1887	21.9188	21.943	0.0812119	0.223097	1.22976
948	XP_014016961.1	PREDICTED: ubiquitin fusion degradation protein 1 homolog isoform X1 [Salmo salar]	Salmo Salar	589217	682877	597485	689729	718564	717263	780911	758951	934223	994930	950064	922835	1040355	1050041	1103354	19.1885	19.4521	19.5748	19.8577	20.002	0.0808902	0.223097	1.40556
1202	XP_014035769.1	PREDICTED: vinculin-like isoform X1 [Salmo salar]	Salmo Salar	10279463	10416098	10261862	11031805	10497765	10935684	6867949	4233384	6665470	8278980	8293553	8896039	9220666	8852103	8889431	23.2933	23.3825	22.6683	22.9836	23.0837	0.0815882	0.223631	-1.34357
241	NP_001135315.1	Metalloproteinase inhibitor 3 precursor [Salmo salar]	Salmo Salar	4871198	4867904	4819387	5663580	5599787	5795702	10448884	10568422	10334838	7306923	7281698	7136545	7022189	7108913	7224371	22.2149	22.4333	23.3168	22.7958	22.7612	0.081921	0.223863	1.55174
786	XP_014004201.1	PREDICTED: ras-related protein Rab-11B-like [Salmo salar]	Salmo Salar	1925255	2030302	2027031	2103101	2012161	1968280	2376351	2270720	2088458	2896730	2624762	2722790	2993084	2879832	3006055	20.9509	20.9403	21.1147	21.3767	21.5132	0.0819294	0.223863	1.3097
78	NP_001133629.1	Tropomyosin alpha-4 chain [Salmo salar]	Salmo Salar	17906062	18457619	17682387	18216751	17617209	18288573	8092500	8168367	8116642	12168743	12386277	12932403	12638859	13347484	13078314	24.0939	24.1188	22.9525	23.5622	23.6407	0.0827098	0.225643	-1.64859
536	XP_013989420.1	PREDICTED: vacuolar protein sorting-associated protein 29 isoform X1 [Salmo salar]	Salmo Salar	1777691	1667006	1594824	1660477	1501236	1410399	1651058	1834649	1778838	1850663	1782838	1658222	1719351	1787748	1684537	20.6688	20.5177	20.7625	20.7657	20.7134	0.084037	0.228549	1.11261
1592	XP_014069970.1	PREDICTED: calpain-5-like isoform X1 [Salmo salar]	Salmo Salar	637021	705525	660730	758280	740497	898929	428180	406117	469617	197798	360037	165826	392921	379452	348233	19.3337	19.5324	18.7079	17.5937	18.5336	0.0839413	0.228549	-2.22634
1226	XP_014037198.1	PREDICTED: homogentisate 1,2-dioxygenase [Salmo salar]	Salmo Salar	4226383	4197248	4591696	4433900	4789928	4659840	5224629	5087075	5543791	7041346	6910507	7454460	7623891	7218889	8105153	22.011	22.1518	22.3169	22.7474	22.8621	0.0845348	0.229546	1.475
592	XP_013992617.1	PREDICTED: heterogeneous nuclear ribonucleoprotein L-like isoform X3 [Salmo salar]	Salmo Salar	2959910	3008978	2936711	2881712	2862338	2617552	3146161	3412319	3181121	3958723	3856008	3937890	3928779	3831454	3812192	21.4971	21.4488	21.6011	21.909	21.8695	0.0847904	0.229882	1.24854
767	XP_014002740.1	PREDICTED: la-related protein 4-like isoform X1 [Salmo salar]	Salmo Salar	922688	987985	1013402	837485	1036417	1008892	499834	557673	219240	799424	789660	732625	760695	640743	675283	19.9141	19.9443	18.9311	19.5909	19.3651	0.085259	0.230794	-1.55136
494	XP_013987086.1	PREDICTED: copine-3-like isoform X2 [Salmo salar]	Salmo Salar	1572110	1686969	1886092	1785664	1897488	2173022	2447429	2317149	2480574	1997066	2116082	1880818	2071466	2309342	2378265	20.686	20.8557	21.2228	20.9295	21.1391	0.0857282	0.231377	1.25378
713	XP_013999466.1	PREDICTED: ezrin [Salmo salar]	Salmo Salar	309743	332999	316749	270937	378954	705893	297208	293881	281764	289145	464807	278187	252761	269909	259456	18.273	18.5317	18.1649	18.1414	17.9851	0.0857394	0.231377	-1.23557
1131	XP_014029929.1	PREDICTED: ATP-dependent RNA helicase DDX3X-like isoform X2 [Salmo salar]	Salmo Salar	3003252	3088560	3025562	2935504	3529385	3661041	5221933	4852609	4854572	4104620	4003744	4010200	3932966	4022591	3294223	21.5288	21.751	22.2109	21.9352	21.9072	0.0862651	0.232437	1.29945
252	NP_001139986.1	SUMO-activating enzyme subunit 1 [Salmo salar]	Salmo Salar	1091443	1016015	716388	968675	1035937	950073	1783669	1592707	1622069	1055017	1232353	1307216	1258181	1158206	1221273	19.9545	19.8857	20.6294	20.233	20.22	0.086685	0.233208	1.35727
949	XP_014016999.1	PREDICTED: proliferating cell nuclear antigen-like [Salmo salar]	Salmo Salar	26075051	24433382	24923608	25582139	24854654	24832001	30395732	29331975	29334020	26260849	27666859	27547863	26205738	26509990	24707658	24.571	24.567	24.8061	24.7154	24.6434	0.0868667	0.233337	1.11158
1346	XP_014051255.1	PREDICTED: fatty aldehyde dehydrogenase-like [Salmo salar]	Salmo Salar	221568	301568	240360	235303	301004	292492	665745	603601	554717	442226	378346	363109	439085	373424	390073	17.8748	18.158	19.2032	18.5293	18.5734	0.0872442	0.233633	1.68438
1467	XP_014060987.1	PREDICTED: T-complex protein 1 subunit alpha [Salmo salar]	Salmo Salar	42526360	42522386	41345503	43626668	43869444	43485753	58640854	58692061	57400022	48489436	47995745	47199061	51065039	49888913	50842063	25.3417	25.3787	25.8054	25.5164	25.5995	0.0871171	0.233633	1.21439
630	XP_013995045.1	PREDICTED: long-chain-fatty-acid--CoA ligase 3-like [Salmo salar]	Salmo Salar	1361416	1454864	1318402	1411563	1483289	1502852	4245342	4089671	4043933	2190191	2334742	2236224	2161580	2236620	2328080	20.3767	20.5004	21.9636	21.0926	21.0929	0.0875803	0.234173	1.92453
48	NP_001133363.1	Phosphoacetylglucosamine mutase [Salmo salar]	Salmo Salar	852663	950351	964834	991210	1054713	1023865	1190877	1381336	1531233	1080381	1123366	1195744	1052056	1172817	1299217	19.8581	19.9656	20.3976	20.0994	20.1615	0.0890607	0.237768	1.23771
1043	XP_014023542.1	PREDICTED: plectin-like isoform X8 [Salmo salar]	Salmo Salar	31338715	31249060	30974217	33680898	33014113	32717019	30207776	30446001	30358334	27135054	26451923	27996715	28716097	27803140	28431728	24.8973	24.9766	24.8556	24.6937	24.761	0.0897475	0.238518	-1.12262
1088	XP_014026443.1	PREDICTED: condensin complex subunit 2-like [Salmo salar]	Salmo Salar	543003	547218	536436	408624	463377	426603	553615	587062	631137	636048	675598	697113	601912	714240	612007	19.0506	18.7025	19.1632	19.3658	19.2232	0.0896374	0.238518	1.29607
1214	XP_014036370.1	PREDICTED: gamma-adducin-like isoform X1 [Salmo salar]	Salmo Salar	1138347	1150909	1275236	1037031	1100805	1275146	2093286	2207651	2277589	1646886	1705020	1621452	1352735	1404241	1501576	20.1343	20.0701	21.0741	20.6513	20.4214	0.0897518	0.238518	1.52981
471	XP_013986334.1	PREDICTED: BUB3-interacting and GLEBS motif-containing protein ZNF207-like isoform X1 [Salmo salar]	Salmo Salar	2214575	2131647	2134801	2041610	1996294	2101055	2185831	2338694	786207	2202730	2346708	2529609	2239181	2246278	2132940	21.0257	20.9613	21.0598	21.1622	21.0945	0.0913522	0.242035	1.08074
1306	XP_014047768.1	PREDICTED: reticulocalbin-3 isoform X2 [Salmo salar]	Salmo Salar	15068701	13916808	14117564	15427041	15755845	15503211	5934254	5899844	5560543	10158937	9612606	9809491	10423697	10221215	9839699	23.751	23.8861	22.4922	23.2257	23.2851	0.0912635	0.242035	-1.76236
12	NP_001133088.1	succinate dehydrogenase [ubiquinone] flavoprotein subunit, mitochondrial [Salmo salar]	Salmo Salar	6535381	6762983	7183897	6731460	6886430	6753965	7701884	7596902	7751432	6893768	7025673	7205887	7339552	7233691	7578369	22.6892	22.6873	22.8768	22.7442	22.8073	0.091614	0.242361	1.0876
377	XP_013981273.1	PREDICTED: dynamin-1-like protein isoform X1 [Salmo salar]	Salmo Salar	443035	517362	204676	402126	465453	447726	928286	962536	1040991	626293	710578	632066	599369	281731	655373	18.7571	18.7723	19.8765	19.2697	19.1931	0.0922898	0.243444	1.6041
1158	XP_014032686.1	PREDICTED: acidic leucine-rich nuclear phosphoprotein 32 family member E [Salmo salar]	Salmo Salar	9535807	9383369	9659475	9313369	8966331	9612289	11178872	4450483	10575068	14134479	12611388	14460436	14336569	12700883	14376934	23.1849	23.1509	23.3342	23.7527	23.7732	0.0923025	0.243444	1.36806
298	NP_001167342.1	U4/U6 small nuclear ribonucleoprotein Prp31 [Salmo salar]	Salmo Salar	174763	298639	300348	368153	453666	381588	793859	843993	943930	554382	500119	508974	506965	532833	478116	18.188	18.5417	19.6869	18.9572	18.9515	0.0924898	0.24357	1.78224
771	XP_014003035.1	PREDICTED: ubiquitin-like modifier-activating enzyme 1 [Salmo salar]	Salmo Salar	2635298	2430207	2487318	2600602	2706900	2393303	5048647	4862464	4220256	3139063	3364949	3844384	3179383	3309520	3394679	21.2462	21.3104	22.2133	21.6822	21.6582	0.0927568	0.243906	1.48752
542	XP_013989635.1	PREDICTED: cleavage stimulation factor subunit 1 [Salmo salar]	Salmo Salar	447867	441492	363213	496499	440936	501896	686400	725798	650610	602982	546074	584516	550831	538325	477557	18.752	18.9214	19.3887	19.1569	19.0381	0.093154	0.244536	1.2815
1308	XP_014047887.1	PREDICTED: 26S proteasome non-ATPase regulatory subunit 3 isoform X1 [Salmo salar]	Salmo Salar	5327260	5365484	5697185	5812789	5987851	5843853	15494380	15686478	17702497	8405912	8734440	8900566	8208360	8511744	8923383	22.3553	22.4785	23.903	23.0583	23.021	0.0932768	0.244536	1.87977
712	XP_013999408.1	PREDICTED: protein disulfide-isomerase A6-like [Salmo salar]	Salmo Salar	11933019	10927096	11042698	12250990	11732460	11677155	13035187	13154925	12318643	12054678	11555250	11979615	13519645	12517850	12439369	23.3966	23.484	23.6359	23.5141	23.5775	0.0937624	0.245441	1.09849
1361	XP_014051935.1	PREDICTED: peptidyl-prolyl cis-trans isomerase FKBP2-like isoform X1 [Salmo salar]	Salmo Salar	19940455	19943223	20023413	21389407	23046582	22915725	24595354	24732343	23938697	31644597	33015350	32940962	34032073	34122706	36096317	24.2494	24.4498	24.5519	24.9734	25.0242	0.0946529	0.247401	1.41442
651	XP_013996330.1	PREDICTED: zygotic DNA replication licensing factor mcm6-B-like [Salmo salar]	Salmo Salar	8765492	8690690	8766360	8794980	8645602	8682149	13079157	12834800	12577313	10183408	10143468	10515965	10277444	10062005	10371170	23.0634	23.0496	23.6136	23.2797	23.293	0.0955499	0.249373	1.2648
759	XP_014002404.1	PREDICTED: SAP domain-containing ribonucleoprotein-like isoform X1 [Salmo salar]	Salmo Salar	2059279	2009047	1991351	2158969	2115422	2381200	972806	1108367	1262756	1428568	1570102	1403295	1445081	1725216	1719966	20.9381	21.0419	20.08	20.4461	20.7139	0.0959389	0.250014	-1.49136
1478	XP_014062038.1	PREDICTED: voltage-dependent anion-selective channel protein 2-like [Salmo salar]	Salmo Salar	1640578	1931719	1911425	2797614	2971786	2955501	4177274	3373644	4320511	3134780	3298313	3407470	3631980	3672193	4017570	20.8662	21.495	21.9941	21.6533	21.8082	0.0965029	0.251109	1.55612
904	XP_014012607.1	PREDICTED: protein disulfide-isomerase A4-like [Salmo salar]	Salmo Salar	4736038	5138128	5218578	4590064	4881525	4542011	5225855	5346342	5542941	5236037	5348914	5403630	5063084	5433710	5444765	22.2928	22.1301	22.3501	22.3508	22.3735	0.0969796	0.251974	1.10703
480	XP_013986701.1	PREDICTED: kinesin light chain 1-like isoform X1 [Salmo salar]	Salmo Salar	2027034	1781699	2043854	1968299	1701234	2090843	2224991	2196521	2396145	3018929	3020475	2973920	2964694	2983999	2646429	20.9509	20.9085	21.0854	21.5256	21.4995	0.097288	0.252399	1.35699
1578	XP_014069038.1	PREDICTED: beta-1,3-glucosyltransferase-like isoform X1 [Salmo salar]	Salmo Salar	3304753	3071249	3125564	3566988	3450586	3356660	3188139	2999741	2553953	2502096	2380305	2474837	2744251	2687335	2635745	21.5757	21.7184	21.5164	21.2389	21.3577	0.0987641	0.255849	-1.21086
752	XP_014001800.1	PREDICTED: cAMP-dependent protein kinase type II-beta regulatory subunit-like isoform X1 [Salmo salar]	Salmo Salar	149367	367665	436397	417861	485103	162326	661017	677451	713304	465418	533241	515807	209951	478826	523055	18.488	18.6727	19.3698	18.9765	18.8691	0.0993135	0.256891	1.40585
776	XP_014003206.1	PREDICTED: rab GDP dissociation inhibitor beta-like [Salmo salar]	Salmo Salar	1259067	1233738	1386206	1220199	1332175	1457849	1930504	2038613	2118245	1395972	1558877	1640633	1497819	1560981	1616013	20.2639	20.3454	20.9592	20.5721	20.574	0.100205	0.258812	1.31687
1067	XP_014024960.1	PREDICTED: FAS-associated factor 1-like isoform X1 [Salmo salar]	Salmo Salar	429974	451754	517154	470167	496585	485914	525255	421548	526773	568253	703434	697764	585753	603821	693812	18.7852	18.8903	19.0027	19.4124	19.2038	0.101455	0.261655	1.29102
1495	XP_014063047.1	PREDICTED: L-lactate dehydrogenase B chain [Salmo salar]	Salmo Salar	58158746	58288747	57079039	57496595	56678771	57115909	69383562	65484295	64027397	59002925	59638401	62334626	63630391	61060765	62860653	25.7935	25.7674	25.9646	25.8297	25.9057	0.102235	0.263277	1.08641
741	XP_014001087.1	PREDICTED: serine/arginine-rich splicing factor 6-like [Salmo salar]	Salmo Salar	6926556	6647936	6212510	6763846	6366719	6469421	3637059	3730303	3512992	5225824	5155528	5145909	5205175	5162763	5197669	22.6645	22.6252	21.7943	22.2977	22.3094	0.102488	0.263541	-1.42506
993	XP_014019709.1	PREDICTED: uridine 5'-monophosphate synthase-like isoform X1 [Salmo salar]	Salmo Salar	2127788	1963307	2071767	1974424	1605750	1835269	1861381	1640098	1783633	1710086	1565462	1493707	1490974	1485158	1398368	20.9824	20.8076	20.7664	20.5782	20.5022	0.103234	0.265068	-1.21371
495	XP_013987097.1	PREDICTED: sperm-associated antigen 1 [Salmo salar]	Salmo Salar	1464780	1344543	1251412	1440334	1265239	1365224	1777432	1758138	1652142	1570123	1633692	1582837	1456825	1644158	1416276	20.3587	20.3807	20.7456	20.5941	20.4744	0.103835	0.265131	1.17691
808	XP_014005617.1	PREDICTED: quinone oxidoreductase-like protein 1 isoform X1 [Salmo salar]	Salmo Salar	4231992	4162760	4411405	4201929	4374873	4305250	5849931	5240384	5467866	4759023	4560264	4565583	5049392	4977083	4897153	22.0129	22.0377	22.3825	22.1224	22.2469	0.103793	0.265131	1.16903
909	XP_014012934.1	PREDICTED: ATP-dependent 6-phosphofructokinase, platelet type-like isoform X1 [Salmo salar]	Salmo Salar	1341322	1396982	1456880	1535196	1715489	1783351	2569894	2561321	2905426	1906228	1865356	1820810	2125211	2034125	2089917	20.4139	20.7102	21.2933	20.831	20.995	0.103866	0.265131	1.39256
966	XP_014018024.1	PREDICTED: 60S ribosomal export protein NMD3 isoform X1 [Salmo salar]	Salmo Salar	3004014	2936755	3123137	3168016	3240275	3397481	2518547	2573111	2561858	1176090	1541183	1616925	1193278	1382702	1532252	21.5185	21.6277	21.2888	20.5556	20.3991	0.103476	0.265131	-1.77186
1506	XP_014064144.1	PREDICTED: isocitrate dehydrogenase [NAD] subunit alpha, mitochondrial isoform X1 [Salmo salar]	Salmo Salar	4864893	4980374	5109657	5359604	5445843	5249665	5029341	4823617	4921011	4488743	4282078	4516711	4528468	4624137	4468715	22.2478	22.3537	22.2305	22.0979	22.1106	0.105592	0.269144	-1.11298
525	XP_013988374.1	PREDICTED: methyltransferase-like protein 7A [Salmo salar]	Salmo Salar	303566	233622	310595	353667	225645	346307	720557	691990	725054	455889	418126	462178	433947	440836	440848	18.2117	18.4017	19.4588	18.7983	18.7499	0.105795	0.269269	1.61961
43	NP_001133273.1	eukaryotic translation initiation factor 3 subunit I [Salmo salar]	Salmo Salar	8160148	7517211	7320102	8935143	8696593	8903405	7427850	7143058	7271160	7241936	6346211	6290619	7021636	6188910	6808864	22.8418	23.0859	22.7938	22.5975	22.699	0.106183	0.269861	-1.2034
242	NP_001135320.1	Abhydrolase domain-containing protein 14B [Salmo salar]	Salmo Salar	2503755	2724711	2779042	2690237	2630078	2708139	2406642	2204030	2497060	1504699	1776538	1683156	1578299	1639181	1897751	21.3777	21.3593	21.1986	20.6827	20.6445	0.106753	0.270918	-1.44046
715	XP_013999561.1	PREDICTED: 5'-3' exoribonuclease 2-like isoform X1 [Salmo salar]	Salmo Salar	414844	423854	501589	456722	461117	468600	1146028	1085009	1254239	601829	678066	663707	627052	616747	691163	18.6932	18.8148	20.1282	19.3402	19.2582	0.107295	0.271852	1.7673
716	XP_013999611.1	PREDICTED: heterogeneous nuclear ribonucleoprotein Q-like isoform X1 [Salmo salar]	Salmo Salar	1485716	1584565	1658914	2048192	2216190	2066841	4896678	4896597	4944546	2760246	2610155	2580453	2913925	2567741	2964135	20.5957	20.979	22.2234	21.3157	21.4745	0.107433	0.271852	1.84533
382	XP_013981667.1	PREDICTED: glycine N-methyltransferase [Salmo salar]	Salmo Salar	7068735	6619428	7144204	7181153	7957131	7455077	9609207	9602221	10243277	7761039	8209768	7958893	8365767	8185698	8504425	22.753	22.8298	23.196	22.9241	22.9961	0.107643	0.271991	1.187
1061	XP_014024650.1	PREDICTED: proteasome subunit alpha type-7-like [Salmo salar]	Salmo Salar	2099537	2179810	2183488	1939143	2002852	1953287	2266514	2190486	2449743	2894085	3005075	2933283	2804815	2598939	2879458	21.0558	20.8975	21.112	21.4841	21.4195	0.107994	0.272482	1.28513
297	NP_001167336.1	Prolyl endopeptidase [Salmo salar]	Salmo Salar	3091204	3174421	3220915	3326651	3449699	3727737	5258740	5091408	5439105	3736203	4072651	3830133	4027557	4206868	4224223	21.5981	21.718	22.3263	21.869	22.0043	0.1089	0.273977	1.32728
352	XP_013979486.1	PREDICTED: sorting nexin-1-like isoform X2 [Salmo salar]	Salmo Salar	3493110	3660811	3752879	3559146	3482939	3572074	3674332	3818345	4074305	4631994	4578015	4178989	3971785	4389680	4323197	21.8037	21.7631	21.8645	22.1263	22.0437	0.108855	0.273977	1.17127
445	XP_013984798.1	PREDICTED: mycophenolic acid acyl-glucuronide esterase, mitochondrial-like [Salmo salar]	Salmo Salar	1885144	2012886	2059223	2166875	2202078	2101580	1720866	1921623	2177761	1573452	1584215	1397734	1684821	1815237	1760395	20.9408	21.0472	20.8739	20.5855	20.7475	0.109875	0.276031	-1.19614
566	XP_013990887.1	PREDICTED: guanine nucleotide-binding protein G(I)/G(S)/G(T) subunit beta-1-like [Salmo salar]	Salmo Salar	698619	816631	814462	1185552	1165199	1216810	1324429	1326564	1300676	1411367	1517928	1305245	1735933	1872063	1842974	19.6355	20.1771	20.3369	20.4287	20.8136	0.110435	0.276552	1.53698
1009	XP_014021088.1	PREDICTED: RNA-binding protein 45-like [Salmo salar]	Salmo Salar	1310908	1248707	1330079	1165553	1213538	1201927	1642620	1651086	1661721	1478515	1376572	1429085	1393819	1542871	1388751	20.3221	20.1969	20.655	20.4467	20.4106	0.110245	0.276552	1.18473
1034	XP_014022738.1	PREDICTED: cyclin-dependent kinase 4-like isoform X1 [Salmo salar]	Salmo Salar	1793790	1626662	1641810	1719192	1704935	1686248	1578856	1360095	1558934	1381724	1213568	1326038	1277310	1234630	1229636	20.6469	20.7013	20.5721	20.3387	20.2356	0.110557	0.276552	-1.22426
1295	XP_014047363.1	PREDICTED: methionine aminopeptidase 1 isoform X1 [Salmo salar]	Salmo Salar	925646	827189	887609	831437	828082	748361	662000	438535	685981	785256	539819	875560	751891	750904	785280	19.7596	19.6594	19.3365	19.5828	19.5202	0.110807	0.276781	-1.17257
1353	XP_014051581.1	PREDICTED: serine/arginine-rich splicing factor 5-like [Salmo salar]	Salmo Salar	2044032	1896397	1366733	2090102	2015004	1980244	2157086	2225924	2417034	3021951	3017039	3255168	3443169	3159184	3655018	20.8548	20.9424	21.086	21.527	21.7153	0.110984	0.276826	1.4582
838	XP_014007946.1	PREDICTED: ubiquitin-like-conjugating enzyme ATG3 [Salmo salar]	Salmo Salar	988203	991021	1127935	974184	1045377	1026760	1076689	1116748	1381846	1516019	1684601	1371299	1376552	1614499	1592913	19.9186	19.9697	20.0909	20.5319	20.6032	0.111335	0.277304	1.37988
1370	XP_014052715.1	PREDICTED: drebrin-like isoform X1 [Salmo salar]	Salmo Salar	276893	298961	348406	274191	295610	295028	329428	340827	138146	416914	431380	488107	467984	474694	492512	18.1896	18.1705	18.3296	18.7186	18.8566	0.111808	0.278085	1.37069
685	XP_013997815.1	PREDICTED: 60S ribosomal protein L12 isoform X1 [Salmo salar]	Salmo Salar	28261334	27908896	27077831	24448316	24809725	25858012	34325414	33994750	33855509	30414872	29459502	29214323	30153232	28707150	29784748	24.7342	24.5644	25.0188	24.8122	24.8281	0.11249	0.279385	1.17859
351	XP_013979394.1	PREDICTED: la-related protein 1 isoform X1 [Salmo salar]	Salmo Salar	924199	685453	1022509	1005247	971463	961667	806283	1026243	725051	443944	556458	612885	460625	462266	464762	19.8178	19.8898	19.6209	19.0859	18.8184	0.113056	0.279994	-1.60076
979	XP_014018643.1	PREDICTED: unconventional myosin-XVIIIa-like isoform X2 [Salmo salar]	Salmo Salar	1366036	1302693	1359433	1462247	1579829	1437980	2862579	2581805	2614062	1648636	1859405	1915839	1736554	1776447	1639055	20.3746	20.4798	21.3179	20.8264	20.7278	0.113047	0.279994	1.44412
359	XP_013979713.1	PREDICTED: splicing factor 3B subunit 3 [Salmo salar]	Salmo Salar	3807150	3845818	3526213	3880515	4040276	3970666	4245145	4063483	4289956	4013504	3950681	4037129	4107210	3928921	4170896	21.8603	21.9209	22.0174	21.9364	21.9697	0.113262	0.280106	1.05988
96	NP_001133813.1	Sequestosome-1 [Salmo salar]	Salmo Salar	2436848	2472427	2231382	2666020	2502347	2557495	1772840	1253938	1624085	2296022	2116004	1684580	2334385	1932527	2111772	21.2166	21.2863	20.6312	21.0129	21.01	0.113752	0.280152	-1.28943
244	NP_001135345.1	DNA-directed RNA polymerase II subunit RPB3 [Salmo salar]	Salmo Salar	1331768	1459121	1522479	1398899	1661547	1557576	1523011	1611602	1680630	1682056	1716945	1566084	1577189	1621056	1581912	20.4767	20.5709	20.6201	20.6818	20.5932	0.113762	0.280152	1.07768
470	XP_013986218.1	PREDICTED: LOW QUALITY PROTEIN: nodal modulator 1-like [Salmo salar]	Salmo Salar	919779	1031115	1133091	1104350	1148635	1201469	1258825	1174213	1141156	1333291	1264744	1323723	1407958	1365094	1543867	19.9758	20.1315	20.1633	20.3362	20.4252	0.113677	0.280152	1.19298
160	NP_001134495.1	COP9 signalosome complex subunit 6 [Salmo salar]	Salmo Salar	355416	408197	402970	363275	421282	404892	625726	594188	583453	456092	495069	414358	434909	483190	532015	18.6203	18.6272	19.1806	18.799	18.8822	0.114374	0.280869	1.25716
684	XP_013997814.1	PREDICTED: SH3 domain-binding glutamic acid-rich-like protein 3 [Salmo salar]	Salmo Salar	9040303	9910703	9778655	9917968	10251579	9376475	6618558	6216772	5604312	8417709	8495155	7960472	8042697	8087972	8442645	23.2212	23.2416	22.5677	23.005	22.9473	0.114285	0.280869	-1.31165
1138	XP_014030861.1	PREDICTED: pyruvate kinase PKM-like isoform X2 [Salmo salar]	Salmo Salar	8004444	7584550	7703883	8245548	8778972	8242032	9651687	9266648	8991533	8248226	8856248	8344063	9356897	9390921	10092801	22.8772	22.9752	23.1436	22.9923	23.1628	0.11454	0.28088	1.12773
1440	XP_014058276.1	PREDICTED: transportin-2 [Salmo salar]	Salmo Salar	3098535	3198938	3090795	3194753	3387470	3067258	3039636	3151868	2661268	2956939	2708490	2682711	3013478	2683046	2791972	21.5632	21.6073	21.5355	21.3691	21.4129	0.115028	0.281681	-1.10656
183	NP_001134755.1	density-regulated protein [Salmo salar]	Salmo Salar	800100	1324177	1277868	1614105	1817180	1684704	633020	614071	548514	962067	983584	759829	1061953	1074258	1245620	20.2853	20.6841	19.228	19.8758	20.0349	0.115645	0.282796	-1.70737
889	XP_014011520.1	PREDICTED: sulfotransferase family cytosolic 2B member 1-like isoform X1 [Salmo salar]	Salmo Salar	517439	594752	583559	801647	885504	857362	472405	494437	351342	461551	461739	355837	557224	546188	573848	19.1545	19.7095	18.8497	18.8161	19.0879	0.11597	0.283195	-1.42814
95	NP_001133792.1	bystin [Salmo salar]	Salmo Salar	2212088	2485923	2477884	2464061	2653124	2645546	2283457	2219262	2573103	1399807	1581954	1497937	1455989	1603650	1639818	21.2407	21.3351	21.1228	20.5145	20.6129	0.116554	0.284224	-1.45178
266	NP_001158741.1	60S ribosomal protein L6 [Salmo salar]	Salmo Salar	3614337	3686849	3776559	4469614	4587123	4694133	10061922	10693295	11360626	6135419	6344971	6427360	5728729	5535090	5784949	21.814	22.1292	23.3502	22.5972	22.4498	0.116764	0.284338	1.77461
286	NP_001167174.1	helicase MOV-10 [Salmo salar]	Salmo Salar	210625	253767	221419	236021	221916	260819	943716	925046	906871	402662	402093	461785	374601	369407	378147	17.7564	17.8486	19.8192	18.6192	18.515	0.116952	0.284399	2.26886
1063	XP_014024819.1	PREDICTED: peroxiredoxin-6-like isoform X2 [Salmo salar]	Salmo Salar	15009194	14378804	15328980	15998081	16745904	15859594	6822559	8566742	8316361	11524362	11760671	12030798	12448073	12640554	12725149	23.8393	23.9314	22.9875	23.4875	23.5916	0.117414	0.285125	-1.44378
417	XP_013983756.1	PREDICTED: 60S ribosomal protein L13a [Salmo salar]	Salmo Salar	8302447	7843697	6987092	10062946	9987148	9891424	18487587	18739740	17874707	12361540	12517451	11999586	12701823	11556889	11691324	22.9031	23.2516	24.1401	23.5594	23.4789	0.118169	0.286559	1.5678
300	NP_001167374.1	EF-hand domain-containing protein D2 [Salmo salar]	Salmo Salar	9179696	9640333	9655224	9375224	9459414	9720596	4806937	4765014	4869335	7267811	7117803	7669644	7364747	7497358	7910804	23.2007	23.1733	22.1967	22.7931	22.838	0.119165	0.287966	-1.49251
1136	XP_014030237.1	PREDICTED: 40S ribosomal protein SA isoform X1 [Salmo salar]	Salmo Salar	20746719	18857668	20509603	18774726	20097662	22068839	19322531	19978708	21123909	17874192	21000704	19835106	19446248	19464746	20093706	24.2898	24.2605	24.252	24.2416	24.2144	0.119208	0.287966	-1.02755
1526	XP_014065680.1	PREDICTED: proteasome subunit beta type-1 [Salmo salar]	Salmo Salar	2020836	2052670	1988343	1991744	2149155	2130385	2235613	2223297	2270579	2555119	2451863	2627885	2846369	2910521	2819895	20.9465	21.0227	21.0922	21.285	21.4407	0.119244	0.287966	1.22097
989	XP_014019356.1	PREDICTED: regulator of chromosome condensation isoform X1 [Salmo salar]	Salmo Salar	4087208	3664666	3823231	3953046	3757023	4151414	3661947	3506407	3593989	2635115	2756774	2764332	2642666	2388143	2897135	21.8664	21.9145	21.7772	21.3945	21.3336	0.119797	0.288902	-1.30921
1031	XP_014022566.1	PREDICTED: testis-expressed sequence 264 protein-like isoform X1 [Salmo salar]	Salmo Salar	1256377	1214398	1156193	1149046	1307695	1175673	729164	765552	747366	817953	970579	1058024	1030041	1045878	279368	20.2118	20.1651	19.5115	19.8885	19.9743	0.120275	0.289655	-1.31679
112	NP_001133958.1	ADRM1 protein [Salmo salar]	Salmo Salar	397432	460496	452398	513984	482703	546064	536132	541471	583768	536035	618319	543513	582836	673944	623749	18.7872	18.9714	19.0465	19.052	19.2506	0.121354	0.291852	1.17859
594	XP_013992644.1	PREDICTED: zinc finger protein ZPR1-like [Salmo salar]	Salmo Salar	1676803	1744541	1654359	1615177	1759985	1596109	1034644	265398	1184623	1409805	1378318	1554322	1275134	1379228	1356821	20.6773	20.6233	19.9807	20.4271	20.3718	0.12191	0.292785	-1.31077
175	NP_001134652.1	multifunctional methyltransferase subunit TRM112-like protein [Salmo salar]	Salmo Salar	7350328	6384288	6348980	7031249	6453204	6980254	3337202	3584909	3034979	5372648	5065060	5066795	5685749	5229420	5110413	22.6061	22.7348	21.6702	22.2726	22.3182	0.122927	0.294013	-1.49843
704	XP_013998741.1	PREDICTED: mRNA cap guanine-N7 methyltransferase [Salmo salar]	Salmo Salar	399952	425304	417412	439796	242079	394299	456767	350803	484661	482813	420922	419372	516808	468579	433966	18.6711	18.5889	18.8011	18.6832	18.8379	0.122849	0.294013	1.10501
1501	XP_014063556.1	PREDICTED: aconitate hydratase, mitochondrial-like [Salmo salar]	Salmo Salar	1368322	1496916	1316384	1491629	1488474	1462337	1634510	1419128	1544531	1944263	1938312	1727909	1685337	1781541	1729937	20.384	20.5054	20.5587	20.8864	20.7223	0.122643	0.294013	1.21232
369	XP_013980493.1	PREDICTED: peptidyl-prolyl cis-trans isomerase FKBP4 [Salmo salar]	Salmo Salar	6177411	6206594	6336125	6471081	6616215	6510468	3548058	3709840	3805692	5211562	5177436	5304627	5160950	5207717	5391600	22.5654	22.6343	21.8229	22.3133	22.3122	0.124075	0.295546	-1.36639
663	XP_013996908.1	PREDICTED: serine/threonine-protein kinase OSR1-like [Salmo salar]	Salmo Salar	1453210	1354343	1566939	1585011	1574311	1522212	1868537	1806774	1561316	1615355	1717839	1842114	1582145	1611082	1592457	20.4708	20.5863	20.785	20.7122	20.6028	0.123857	0.295546	1.12618
1247	XP_014039908.1	PREDICTED: maleylacetoacetate isomerase isoform X1 [Salmo salar]	Salmo Salar	840985	828129	835679	633649	789836	771394	1499912	1370413	1460507	1097634	1108369	972714	850114	942691	1159225	19.6726	19.5571	20.478	20.066	19.8464	0.123963	0.295546	1.42929
1399	XP_014054189.1	PREDICTED: sterol-4-alpha-carboxylate 3-dehydrogenase, decarboxylating-like [Salmo salar]	Salmo Salar	541897	608557	646807	639563	712327	717992	1318595	1245250	1466762	868065	867671	905467	786206	851694	973989	19.215	19.4422	20.3306	19.7274	19.7	0.124335	0.295762	1.506
1054	XP_014024069.1	PREDICTED: U1 small nuclear ribonucleoprotein 70 kDa-like [Salmo salar]	Salmo Salar	5869355	5741272	5502734	6008290	5902400	5699639	5892273	6016372	5960678	6427879	6482044	6535730	6388312	6489464	6657427	22.4529	22.4929	22.507	22.628	22.6297	0.124565	0.2958	1.08323
1164	XP_014033173.1	PREDICTED: hepatoma-derived growth factor-like isoform X1 [Salmo salar]	Salmo Salar	2509917	2995017	3255528	2551862	3113200	2521355	1580970	1638406	1684816	2259261	2474271	2273334	2078313	2214522	2219724	21.5141	21.2831	20.6439	21.1164	21.0786	0.12469	0.2958	-1.36827
1412	XP_014054987.1	PREDICTED: catenin delta-1-like isoform X1 [Salmo salar]	Salmo Salar	325821	312084	325421	291413	305173	317346	297702	280267	308973	232229	244612	248268	243129	266115	262778	18.3119	18.2193	18.1835	17.9001	18.0035	0.125848	0.298141	-1.17818
239	NP_001135294.1	phosphotriesterase-related protein [Salmo salar]	Salmo Salar	16769582	16432558	16861704	17636230	16860940	17232753	9633078	9787619	9369649	13885324	13867059	13218708	13444969	13776183	13939473	23.9993	24.0386	23.1996	23.7252	23.7157	0.126327	0.298467	-1.38722
340	XP_013978706.1	PREDICTED: 60S ribosomal protein L28 isoform X1 [Salmo salar]	Salmo Salar	6025895	6304675	6039392	6800606	6621921	6669908	15774146	16056647	16085494	9079095	9170769	8875494	8889180	8783370	8200924	22.526	22.6692	23.9367	23.1141	23.0663	0.126313	0.298467	1.71092
1008	XP_014020927.1	PREDICTED: apoptosis-associated speck-like protein containing a CARD isoform X1 [Salmo salar]	Salmo Salar	3901796	3937604	3550387	4157886	4011857	3397293	2341937	2278125	1975323	3551473	3070641	2793222	3720630	3374663	3013754	21.8957	21.9358	21.1194	21.5501	21.6863	0.126798	0.299176	-1.3792
1194	XP_014035265.1	PREDICTED: NHP2-like protein 1 [Salmo salar]	Salmo Salar	35671406	34951073	35464475	40560808	41114098	42554631	18336994	17596289	16799230	27804112	26439740	27952292	29226383	29282481	29762862	25.0799	25.2931	24.0688	24.7288	24.8035	0.127254	0.299847	-1.57222
805	XP_014005255.1	PREDICTED: guanine nucleotide-binding protein subunit beta-4 [Salmo salar]	Salmo Salar	500582	741701	704589	472163	477532	521534	946102	873198	1396808	916801	755061	736556	732779	793280	795042	19.4264	18.8652	19.8516	19.5262	19.5975	0.127433	0.299864	1.42664
1301	XP_014047640.1	PREDICTED: nucleoside diphosphate kinase 3 isoform X1 [Salmo salar]	Salmo Salar	2707783	2586937	2584930	2681966	2675154	2783899	3189316	2724419	2717864	2949956	2880860	2818702	2778516	2745061	2588122	21.3028	21.3549	21.3775	21.4581	21.3884	0.128018	0.300834	1.0564
943	XP_014016773.1	PREDICTED: T-complex protein 1 subunit gamma-like [Salmo salar]	Salmo Salar	8481194	8546665	8886821	7459857	7981234	7988608	16310747	17312995	17241617	10510806	10456495	10901110	11175957	10361361	11101906	23.0269	22.9282	24.0394	23.3254	23.4043	0.128816	0.302271	1.52852
1549	XP_014067509.1	PREDICTED: signal recognition particle subunit SRP72-like [Salmo salar]	Salmo Salar	970798	1068720	984864	1202927	1137044	1104384	3196908	3156196	2968975	1518911	1657238	1668808	1563280	1510227	1434759	19.9096	20.1169	21.5898	20.6603	20.5263	0.128976	0.302271	1.882
505	XP_013987582.1	PREDICTED: intermediate filament protein ON3-like [Salmo salar]	Salmo Salar	2600520	2869744	2294962	3044963	2877477	2975262	0	203415	284956	955788	1047217	1037124	1020889	1131304	1175458	21.3104	21.5046	17.6341	19.9842	20.1096	0.129263	0.302538	-4.4843
580	XP_013991670.1	PREDICTED: CD63 antigen-like [Salmo salar]	Salmo Salar	5820000	6093304	6618789	6337953	6339088	6292829	6509067	6494573	6275252	7062357	6411051	7002271	7218286	6535005	6381650	22.5388	22.5956	22.6308	22.7394	22.6398	0.130259	0.304461	1.07385
1185	XP_014034555.1	PREDICTED: vesicle-fusing ATPase [Salmo salar]	Salmo Salar	3555357	3844651	3639670	3182506	3517286	4026464	5522589	5610747	5426414	4400575	4203089	4135993	4325816	4025568	4161017	21.7954	21.746	22.3969	22.003	21.9885	0.13079	0.305293	1.28234
389	XP_013982133.1	PREDICTED: lysine--tRNA ligase isoform X1 [Salmo salar]	Salmo Salar	5593283	5502590	5538029	5444996	5528062	5568599	7974951	8315813	8280613	6304542	6384500	6305652	6453514	6481142	6665272	22.4009	22.3983	22.9813	22.5882	22.6278	0.131115	0.305643	1.25946
1340	XP_014050466.1	PREDICTED: high mobility group protein B2-like isoform X1 [Salmo salar]	Salmo Salar	13653116	13474372	13004478	13727441	14506982	14867351	16794555	16804198	16830170	15227951	14576829	14641763	17605876	17087997	17271692	23.6837	23.7902	24.0023	23.8036	24.0419	0.131704	0.306608	1.15853
1342	XP_014050960.1	PREDICTED: metastasis-associated protein MTA1 [Salmo salar]	Salmo Salar	668026	728497	706565	685496	761357	780654	1380336	1422058	1462820	939089	963822	915645	922617	865941	1026359	19.4305	19.5382	20.4395	19.8409	19.8154	0.131984	0.30685	1.46166
773	XP_014003050.1	PREDICTED: 60S acidic ribosomal protein P2-like [Salmo salar]	Salmo Salar	6042840	5882166	5944494	6587891	6936321	7123577	3155131	3041446	3117845	4657594	4357552	4961270	5148552	5039545	5437739	22.5031	22.7257	21.5721	22.1512	22.2957	0.133293	0.309481	-1.52425
961	XP_014017702.1	PREDICTED: bleomycin hydrolase isoform X1 [Salmo salar]	Salmo Salar	4278485	4379123	4016773	5054289	4905797	4930406	4936223	5030871	5106054	5412958	5656985	4887633	6036412	6030567	6075256	22.0287	22.2333	22.2624	22.368	22.5253	0.134087	0.310911	1.1927
220	NP_001135159.1	mini-chromosome maintenance complex-binding protein [Salmo salar]	Salmo Salar	1100345	1024939	952363	919574	887632	997383	877931	801182	835288	653636	733338	273386	206209	494200	575653	19.9671	19.8106	19.6719	19.3181	18.9147	0.134478	0.311273	-1.50239
908	XP_014012912.1	PREDICTED: copine-3 isoform X1 [Salmo salar]	Salmo Salar	2696318	2803233	2770218	2765116	2892436	2591618	2934279	3089790	2856357	2873489	2927290	2782507	2781355	2799174	2811008	21.4016	21.3989	21.4846	21.4544	21.4166	0.135313	0.311273	1.03641
969	XP_014018197.1	PREDICTED: clustered mitochondria protein homolog isoform X1 [Salmo salar]	Salmo Salar	1703812	1923784	1951819	1861426	1810195	1858307	1755364	1829197	1652786	1435448	1414650	1405460	1258377	1247191	1348137	20.8755	20.8256	20.7433	20.432	20.2631	0.134969	0.311273	-1.29329
1079	XP_014026066.1	PREDICTED: 60S ribosomal protein L6 isoform X1 [Salmo salar]	Salmo Salar	6623162	6668797	6838355	7891442	8204579	7859278	20613754	22344655	22928869	11375594	12297629	11604332	9994079	10444553	10251822	22.669	22.9119	24.4134	23.4682	23.2894	0.135052	0.311273	1.90954
1111	XP_014028502.1	PREDICTED: 3-hydroxyisobutyryl-CoA hydrolase, mitochondrial [Salmo salar]	Salmo Salar	2054120	2086925	2254373	1988210	1997523	2009220	2431127	2486901	1684699	2243960	2221779	2207054	2146389	2036392	2288210	20.9929	20.9298	21.2132	21.0833	21.0335	0.134771	0.311273	1.10851
1302	XP_014047649.1	PREDICTED: fructose-bisphosphate aldolase A isoform X1 [Salmo salar]	Salmo Salar	220608923	218316243	221120814	213793627	212195176	209107666	234170034	229166807	237856317	338286515	343858219	352696579	322938054	337786814	336618668	27.7169	27.6608	27.803	28.3572	28.3265	0.13527	0.311273	1.38837
574	XP_013991318.1	PREDICTED: myosin light polypeptide 6-like isoform X1 [Salmo salar]	Salmo Salar	29806890	29122019	28661387	29699247	29125309	29961691	16223697	15141822	15351722	25562192	23080334	24117570	22660738	22783585	21938592	24.7956	24.8239	23.8719	24.5236	24.4337	0.136054	0.312567	-1.44731
1504	XP_014064041.1	PREDICTED: MICOS complex subunit MIC19 isoform X1 [Salmo salar]	Salmo Salar	1201211	1153038	1099809	1203258	1177391	1133030	733430	652362	588562	938043	982092	1028675	872343	941491	916149	20.137	20.1672	19.3153	19.9055	19.8052	0.136253	0.312612	-1.3916
204	NP_001135019.1	Macrophage migration inhibitory factor [Salmo salar]	Salmo Salar	6943519	5837291	6007504	6957547	6705991	6807013	3185519	3171122	3436583	5189667	4600207	4757220	5465088	5173120	3641475	22.5183	22.6986	21.6031	22.1817	22.3026	0.136521	0.312815	-1.49416
1059	XP_014024521.1	PREDICTED: plasminogen activator inhibitor 1 RNA-binding protein-like isoform X1 [Salmo salar]	Salmo Salar	5848794	5755334	5861913	5334012	5445392	5707862	3194430	3455438	3425496	4721169	4934144	5309469	4419925	4469494	4628961	22.4797	22.3766	21.7079	22.2344	22.0917	0.136913	0.313302	-1.33501
650	XP_013996309.1	PREDICTED: DNA-directed RNA polymerases I, II, and III subunit RPABC1 [Salmo salar]	Salmo Salar	1435544	1601421	1644011	1688823	1801490	1674384	1610169	1561820	1563644	1286849	1496570	1163734	1231757	1231617	1429712	20.6109	20.6876	20.5765	20.2954	20.2323	0.137285	0.313332	-1.2152
1267	XP_014042965.1	PREDICTED: eukaryotic translation initiation factor 3 subunit H [Salmo salar]	Salmo Salar	5808135	5842333	5761082	5580020	5426160	5623249	5560819	5425774	5893062	5208011	5176069	5063542	5455099	5320010	5107555	22.4696	22.4118	22.4069	22.3034	22.343	0.1372	0.313332	-1.06411
676	XP_013997534.1	PREDICTED: dnaJ homolog subfamily C member 8-like [Salmo salar]	Salmo Salar	1214777	1192818	1073132	1219722	1159910	1032181	1223014	1326538	1065247	1570026	1486178	1361395	1481820	1409310	1441647	20.1859	20.1456	20.222	20.5032	20.4593	0.13747	0.313345	1.17207
1576	XP_014069020.1	PREDICTED: 60S ribosomal protein L35a [Salmo salar]	Salmo Salar	6285683	6303748	6382158	7349071	7602160	7219364	21896709	23118788	23066850	10369781	11073276	11114287	10002937	9622779	9950257	22.5878	22.8091	24.4593	23.4006	23.2463	0.137838	0.313775	2.00501
564	XP_013990702.1	PREDICTED: protein RCC2 homolog [Salmo salar]	Salmo Salar	264497	239440	253288	301222	307230	334260	899959	1027080	1261970	410000	412947	524671	479367	551154	432760	17.9504	18.229	19.9701	18.6556	18.8708	0.138215	0.314224	2.1079
312	NP_001301244.1	calpain small subunit 1-like [Salmo salar]	Salmo Salar	2192211	2270144	2248461	2389668	2327016	2277145	3375765	3229523	3226519	2387425	2506785	2463500	2706791	2776889	2779921	21.1005	21.15	21.6229	21.2323	21.405	0.13871	0.314939	1.22671
37	NP_001133255.1	alpha-aminoadipic semialdehyde dehydrogenase [Salmo salar]	Salmo Salar	15646106	16050776	14999728	16060037	16095667	15514694	14403979	13928076	13303790	15010413	15210334	15145379	15429819	14969141	15121483	23.8993	23.937	23.7315	23.8524	23.8501	0.139359	0.315555	-1.07685
1101	XP_014027979.1	PREDICTED: histone H1-like [Salmo salar]	Salmo Salar	2690747	2638233	2209093	2724324	2236444	2692744	13882749	13584539	10554268	5530427	5294837	5340269	4413925	4189650	3896346	21.3311	21.3606	23.6955	22.3485	21.9984	0.139524	0.315555	2.52256
1322	XP_014048955.1	PREDICTED: mucin-5AC-like isoform X3 [Salmo salar]	Salmo Salar	1486408	1165949	1454494	1557791	2003435	2081131	1732072	1992941	2320801	3047091	3337164	2820730	3112778	3149971	3256465	20.4721	20.934	20.9265	21.539	21.5869	0.139445	0.315555	1.5667
783	XP_014004155.1	PREDICTED: tropomyosin alpha-1 chain-like isoform X1 [Salmo salar]	Salmo Salar	4210326	3860617	3887731	3922882	4036556	4158988	1565042	1565300	1604979	2870524	3082699	2932142	2777990	2957411	2818777	21.8905	21.9447	20.578	21.4835	21.4266	0.140135	0.316527	-1.68748
1040	XP_014023438.1	PREDICTED: myosin regulatory light polypeptide 9 [Salmo salar]	Salmo Salar	13200441	12585276	12631506	14872589	14485029	14405178	5547441	4897957	4735861	8553236	8251840	8502745	10324552	9780357	10330524	23.5905	23.7881	22.2237	23.0195	23.2996	0.140371	0.316651	-1.79214
100	NP_001133825.1	Coatomer subunit alpha [Salmo salar]	Salmo Salar	933427	1015363	963591	1153203	1201163	710450	3876155	3578387	3776055	1610052	1598531	1730294	1664605	1695392	1681044	19.8781	20.1372	21.8484	20.6187	20.6809	0.141629	0.318665	2.05867
264	NP_001140138.1	26S protease regulatory subunit 6B [Salmo salar]	Salmo Salar	12856171	12355614	11770140	16081204	15213143	15597560	15731081	15483657	15106356	19225670	18966789	18352090	19489300	20003077	19265893	23.5587	23.8948	23.8842	24.177	24.2162	0.141477	0.318665	1.28853
36	NP_001133249.1	phosphoglycerate mutase 1 [Salmo salar]	Salmo Salar	1607830	1723315	1724757	1563273	1896819	1855504	2364783	2355932	2467275	1597840	1902614	2019498	2032236	2109115	2161678	20.7168	20.8234	21.1733	20.8596	21.0082	0.143172	0.320896	1.18395
559	XP_013990455.1	PREDICTED: charged multivesicular body protein 4b-like [Salmo salar]	Salmo Salar	1954481	2079474	1981103	1859014	1850683	1913005	2008512	1961424	2056201	2442884	2527784	2451915	2237876	2292440	2351236	20.9179	20.8261	20.9377	21.2255	21.1285	0.14354	0.320896	1.16895
595	XP_013992696.1	PREDICTED: AP-1 complex subunit beta-1 isoform X1 [Salmo salar]	Salmo Salar	3176139	3236013	3400655	3498121	3489243	3430925	4250516	4534564	4539676	3787291	3718491	3935693	3618861	3703174	3816573	21.6258	21.7345	22.1125	21.8527	21.8203	0.1434	0.320896	1.18789
1152	XP_014032237.1	PREDICTED: THO complex subunit 4-like [Salmo salar]	Salmo Salar	3260614	3531015	3418102	3549840	3429447	3541910	2155752	1980576	2107898	2778027	2864011	2796548	3046315	3168824	2983127	21.7048	21.7561	21.0074	21.4152	21.5386	0.143419	0.320896	-1.32871
1159	XP_014032782.1	PREDICTED: 40S ribosomal protein S18 isoform X2 [Salmo salar]	Salmo Salar	20581126	20409220	20277651	23791249	23135027	23262116	47173794	49904789	48061812	28737555	29001453	29539166	27819694	28437844	28574728	24.2827	24.4715	25.5184	24.7896	24.7613	0.14311	0.320896	1.56483
209	NP_001135078.1	60S ribosomal protein L3 [Salmo salar]	Salmo Salar	17816983	17706591	16877004	25287773	25261393	24421114	43929698	43646044	45662526	29227765	28587812	28724834	28559309	28672616	27611343	24.0778	24.5904	25.3887	24.7758	24.7675	0.143989	0.32108	1.5618
883	XP_014011118.1	PREDICTED: glycogen phosphorylase, muscle form-like [Salmo salar]	Salmo Salar	606228	657493	624505	536667	385817	572785	1082653	1074602	1093045	717702	687971	737778	651964	731024	765193	19.2524	19.0337	20.0461	19.453	19.4796	0.14394	0.32108	1.43054
600	XP_013993036.1	PREDICTED: non-histone chromosomal protein HMG-14A-like [Salmo salar]	Salmo Salar	756406	631325	566754	684865	594073	581403	474736	421951	505890	558276	629470	556886	610865	560192	460612	19.268	19.1803	18.8568	19.0906	19.0956	0.144289	0.321337	-1.15656
1599	XP_014070487.1	PREDICTED: galectin-9B-like [Salmo salar]	Salmo Salar	3822975	3797840	3699921	4282435	4182942	4551644	6104540	6137393	6170792	4265038	4581060	4639114	4843566	4759654	4922920	21.8567	22.03	22.5492	22.1273	22.2076	0.14453	0.321464	1.27573
754	XP_014001895.1	PREDICTED: regulation of nuclear pre-mRNA domain-containing protein 1B-like [Salmo salar]	Salmo Salar	1512662	1400316	1678194	1558248	1848960	1775156	1801153	1507280	1490656	747726	1283889	1319214	1162558	1129626	1245423	20.5287	20.7595	20.5235	20.2921	20.1489	0.145705	0.323666	-1.25058
39	NP_001133260.1	Ras-related protein Rab-18 [Salmo salar]	Salmo Salar	303868	98095	74663	220544	349075	284318	120962	385422	399575	309803	324331	391730	399734	391902	407795	16.5819	18.1171	18.5561	18.3071	18.6087	0.146006	0.323921	2.2055
1326	XP_014049371.1	PREDICTED: transcription elongation factor B polypeptide 2 [Salmo salar]	Salmo Salar	3175535	3062534	3456900	3251944	3355471	3492453	3392956	3320222	3887828	4152496	4155379	4634760	4025235	4193573	4071382	21.5986	21.6781	21.6941	21.9865	21.9571	0.146417	0.324011	1.18175
1393	XP_014054006.1	PREDICTED: catenin alpha-1 [Salmo salar]	Salmo Salar	15076251	14943745	14770436	14220317	14208207	13816548	20687651	20161214	20958199	15865463	16289899	16440535	15987127	16669737	16579481	23.833	23.7602	24.3023	23.9575	23.9829	0.146271	0.324011	1.21778
1431	XP_014057129.1	PREDICTED: 60S ribosomal protein L18 [Salmo salar]	Salmo Salar	12198333	12477862	12647533	14302809	14460099	14839336	29497792	28931691	30734535	18117849	18647054	18829387	16806790	17191877	16683585	23.5729	23.7856	24.8141	24.1524	24.0025	0.147399	0.32577	1.56245
434	XP_013984457.1	PREDICTED: proteasome subunit beta type-6 [Salmo salar]	Salmo Salar	8794704	8324362	7785284	8272503	8153870	8218866	8546272	8811156	8762874	12251080	12752945	12482604	12485887	12197690	11964658	22.9889	22.9705	23.063	23.5734	23.5401	0.148185	0.327094	1.33095
1108	XP_014028229.1	PREDICTED: threonine--tRNA ligase, cytoplasmic-like [Salmo salar]	Salmo Salar	3829360	3854899	3979796	4027750	4216285	4107085	6485631	6099897	6286133	4380419	4784845	4730637	4789230	4567341	3959133	21.8783	21.9697	22.5837	22.1736	22.1229	0.149139	0.328369	1.29186
1586	XP_014069387.1	PREDICTED: alpha-actinin-4 isoform X2 [Salmo salar]	Salmo Salar	26919560	26565257	26131583	27027950	26591631	27196706	18521586	18197392	17672864	22979261	23529701	24434840	23379899	23983549	23586424	24.663	24.6879	24.1172	24.488	24.4915	0.149126	0.328369	-1.23966
545	XP_013989679.1	PREDICTED: ER membrane protein complex subunit 1-like [Salmo salar]	Salmo Salar	268502	227429	252587	234773	246573	282453	424415	347511	458812	292441	307352	339230	289626	315713	273734	17.9464	17.9117	18.6951	18.2295	18.1438	0.149404	0.328539	1.34455
1602	XP_014070999.1	PREDICTED: alpha-soluble NSF attachment protein [Salmo salar]	Salmo Salar	1644210	1719564	1691698	1712790	1672506	1614742	2468382	2327513	2300681	1899770	1843246	2010555	1847284	1784164	1925541	20.69	20.6736	21.1504	20.8574	20.817	0.151588	0.332921	1.19728
1116	XP_014028739.1	PREDICTED: cytoplasmic dynein 1 intermediate chain 2-like isoform X1 [Salmo salar]	Salmo Salar	375060	395389	411575	387016	398855	404900	441941	380824	405662	484906	446490	466968	446014	501545	463246	18.5929	18.6055	18.6299	18.833	18.8214	0.152788	0.335078	1.11901
1225	XP_014037145.1	PREDICTED: protein disulfide-isomerase A4-like [Salmo salar]	Salmo Salar	11709387	10206555	9991646	9822496	10075960	9849831	9255802	11113221	9383601	9342708	9042634	12567475	9872135	10037984	9877102	23.283	23.2317	23.1617	23.1554	23.2357	0.152954	0.335078	-1.05195
404	XP_013983053.1	PREDICTED: ras GTPase-activating-like protein IQGAP1 [Salmo salar]	Salmo Salar	3752351	3941919	4209752	6000186	6312995	5956693	11535226	11529823	12067789	6249458	6951975	7149473	6803559	6795574	6664406	21.9105	22.5166	23.4595	22.729	22.6962	0.15316	0.33511	1.67952
560	XP_013990509.1	PREDICTED: nascent polypeptide-associated complex subunit alpha, muscle-specific form isoform X1 [Salmo salar]	Salmo Salar	21297604	22589720	21710891	27292423	27461080	26494220	11584244	11350663	11392330	17444184	16818817	18503450	19632649	18712580	20804894	24.3719	24.702	23.4416	24.0562	24.2268	0.154129	0.336807	-1.54625
1083	XP_014026218.1	PREDICTED: transitional endoplasmic reticulum ATPase [Salmo salar]	Salmo Salar	8731469	9431532	9248150	10605685	10958568	10956235	11129950	11049195	12634524	18645752	19916031	18536789	18842988	20214740	20440621	23.1407	23.3852	23.4079	24.1523	24.2689	0.155187	0.338697	1.60222
133	NP_001134152.1	60S ribosomal protein L10 [Salmo salar]	Salmo Salar	12685056	12540011	12517826	17445093	17329002	17134932	31786755	31531451	30920437	19614275	19931949	19330863	19698101	19774388	19161306	23.58	24.0467	24.9103	24.2254	24.2316	0.156172	0.33974	1.56091
779	XP_014003767.1	PREDICTED: 40S ribosomal protein S17 [Salmo salar]	Salmo Salar	6768862	7171796	6107904	6956680	7027634	6691499	7069452	7332869	7093356	7253741	7564287	6670669	7912390	7799884	6739024	22.6905	22.73	22.758	22.7903	22.895	0.156334	0.33974	1.07492
796	XP_014004721.1	PREDICTED: aspartyl aminopeptidase-like isoform X1 [Salmo salar]	Salmo Salar	3586285	3521434	3575425	3447302	3560812	3557344	4457033	4313563	4441028	3533717	3686025	3790125	4110683	3738011	4113307	21.7697	21.7624	22.0825	21.8136	21.9709	0.156193	0.33974	1.14049
926	XP_014015182.1	PREDICTED: proteasome activator complex subunit 1-like [Salmo salar]	Salmo Salar	1597135	1653416	1681669	1528611	1681904	1782609	2077626	2145268	2002429	1792548	1773407	1820383	1789098	1649811	1855402	20.657	20.6817	20.9865	20.7736	20.7708	0.156638	0.33974	1.12841
1404	XP_014054563.1	PREDICTED: mitochondrial import inner membrane translocase subunit Tim8 A [Salmo salar]	Salmo Salar	1490857	1617865	1666732	1767176	1836195	1872020	1013192	905851	851340	1263020	1424347	1407418	1372177	1337974	1399141	20.6257	20.8083	19.7889	20.4246	20.388	0.156591	0.33974	-1.43043
420	XP_013983896.1	PREDICTED: actin-related protein 2/3 complex subunit 3-like [Salmo salar]	Salmo Salar	4133587	3641213	4202091	3974780	3994510	3892011	5589284	5752040	6153916	4432981	4894318	4642540	4370020	4560664	4456429	21.979	21.9224	22.4556	22.1465	22.0875	0.157483	0.340652	1.21349
751	XP_014001737.1	PREDICTED: protein RCC2 homolog [Salmo salar]	Salmo Salar	1013173	921021	1012530	1177232	1022096	1049359	2933753	2996768	2423250	1393794	1548982	1598932	1357512	1368436	1340039	19.9495	20.0011	21.4843	20.5629	20.3725	0.157644	0.340652	1.77926
253	NP_001139994.1	Sorcin [Salmo salar]	Salmo Salar	5541923	5326107	5296550	5899348	6305678	6274514	6083094	6228215	6240540	8348191	9020696	8952282	9306179	9103991	9784724	22.3447	22.5811	22.5704	23.0938	23.1498	0.158131	0.340861	1.39004
380	XP_013981403.1	PREDICTED: caprin-1-like isoform X1 [Salmo salar]	Salmo Salar	782358	791972	827383	751447	744753	688833	495404	462413	500684	664121	663362	708469	648823	745111	666979	19.5951	19.5064	18.9182	19.3411	19.3473	0.158064	0.340861	-1.27327
199	NP_001134964.1	Glutathione S-transferase A [Salmo salar]	Salmo Salar	12803028	12973363	12398198	14349670	13890431	13048739	16204114	16124392	15454525	13874881	13933231	13923983	14992222	15478210	14679832	23.61	23.7276	23.9427	23.7311	23.8377	0.158895	0.34159	1.1238
1381	XP_014053495.1	PREDICTED: prolyl 4-hydroxylase subunit alpha-2-like isoform X2 [Salmo salar]	Salmo Salar	7733433	7624411	8097605	6952911	7142219	7050977	7692116	7753699	8108435	10223346	10500460	10866568	10062646	10222428	10290794	22.8827	22.7494	22.8865	23.3239	23.2852	0.159037	0.34159	1.27383
1569	XP_014068733.1	PREDICTED: copper transport protein ATOX1 isoform X1 [Salmo salar]	Salmo Salar	1629914	1728620	1751919	1846835	1973387	1844694	1776618	1906940	1921637	2668138	2948573	2704347	2991592	2844302	3071435	20.7212	20.8166	20.8628	21.3668	21.5125	0.159057	0.34159	1.39327
1266	XP_014042945.1	PREDICTED: uridine phosphorylase 1-like [Salmo salar]	Salmo Salar	1167600	1260402	1272640	1089792	1343467	1375795	1395086	1405276	1401013	1250737	1481069	1381125	1235597	1407489	1340299	20.2655	20.3575	20.418	20.3974	20.3541	0.15929	0.341671	1.05582
295	NP_001167315.1	myelin expression factor 2 [Salmo salar]	Salmo Salar	10848375	11308528	10994951	11411979	12126671	11918514	17415046	18459580	19279692	13351300	13085886	14027094	12108441	13408495	13951928	23.3903	23.5067	24.1379	23.6705	23.6766	0.160222	0.342927	1.30117
572	XP_013991157.1	PREDICTED: keratin, type II cytoskeletal 8-like [Salmo salar]	Salmo Salar	64386512	64665580	61552641	70736928	65789631	65799106	32964782	31310337	31704759	50047471	48798119	48407263	54526874	54399934	49871934	25.9403	25.9716	24.9182	25.5403	25.6971	0.160268	0.342927	-1.48525
15	NP_001133115.1	fast myotomal muscle actin 2 [Salmo salar]	Salmo Salar	107240235	92514218	88603842	121606689	125462528	124732422	60614446	52770521	56752803	70293327	69665373	70942089	93570149	83004972	93234284	26.4632	26.8943	25.7582	26.0669	26.4744	0.160785	0.343611	-1.49372
1580	XP_014069078.1	PREDICTED: serine/threonine-protein phosphatase 2A 65 kDa regulatory subunit A beta isoform [Salmo salar]	Salmo Salar	17065602	16765167	16002509	19862370	20399327	19813348	21440992	21460129	20448635	20538111	19718690	18684455	22050788	21451575	21645956	23.999	24.2435	24.3539	24.2331	24.3676	0.161706	0.345158	1.14625
1224	XP_014037010.1	PREDICTED: N-alpha-acetyltransferase 50-like isoform X1 [Salmo salar]	Salmo Salar	2613947	2465863	2674571	2574652	2530573	2716839	5019203	5515606	5844421	3631858	3532751	2764715	2722654	3107271	3643965	21.3178	21.2959	22.3951	21.7524	21.5672	0.162075	0.345523	1.51363
1449	XP_014059219.1	PREDICTED: polymerase delta-interacting protein 3 isoform X1 [Salmo salar]	Salmo Salar	525541	551402	570556	451657	457580	451251	429500	453399	536542	336175	451301	405761	332630	359800	400566	19.0727	18.7849	18.7904	18.6303	18.4568	0.162282	0.345541	-1.23368
1112	XP_014028517.1	PREDICTED: glutaminase kidney isoform, mitochondrial-like isoform X3 [Salmo salar]	Salmo Salar	6131366	5988236	6264276	6585866	6500112	6538228	11153050	11129573	11671350	7238687	7480665	7233301	8141097	8033777	7910156	22.5478	22.6405	23.4109	22.7873	22.9376	0.162827	0.346281	1.36715
1480	XP_014062123.1	PREDICTED: protein transport protein Sec24D-like isoform X1 [Salmo salar]	Salmo Salar	735563	733426	700985	692988	592688	550382	1028452	1129021	869318	808642	738755	803836	717339	793999	762643	19.4843	19.1769	19.972	19.6165	19.5406	0.163497	0.347281	1.30057
476	XP_013986551.1	PREDICTED: junction plakoglobin-like [Salmo salar]	Salmo Salar	11049877	10743086	10410610	11541765	11497639	12126667	17271333	17570498	17390015	12989457	12699041	13031850	12778868	12716471	12129892	23.3569	23.4604	24.0518	23.6308	23.6002	0.163849	0.347595	1.27659
1001	XP_014020330.1	PREDICTED: ATP synthase subunit O, mitochondrial isoform X1 [Salmo salar]	Salmo Salar	488794	439462	478294	496391	545748	608459	511220	380497	377173	400376	401952	382466	481066	627869	485135	18.8675	19.0579	18.5375	18.611	18.888	0.164374	0.347595	-1.21745
1004	XP_014020711.1	PREDICTED: unconventional myosin-Ib-like isoform X1 [Salmo salar]	Salmo Salar	1509052	1724104	1831013	2237282	2304776	2177580	6222887	6062375	5869180	2825853	2886706	2853344	2864421	2737895	2834973	20.7174	21.0933	22.5315	21.4442	21.4349	0.164381	0.347595	1.86369
1534	XP_014066663.1	PREDICTED: cytoplasmic dynein 1 heavy chain 1 isoform X1 [Salmo salar]	Salmo Salar	22394280	21639789	23033770	22151154	22214114	22621042	36366842	35825362	36688624	25989031	26413380	26301151	25573581	25694061	26493343	24.4166	24.405	25.1161	24.6486	24.6149	0.164491	0.347595	1.30353
1545	XP_014067376.1	PREDICTED: electron transfer flavoprotein-ubiquinone oxidoreductase, mitochondrial-like [Salmo salar]	Salmo Salar	1393588	1357708	1510480	1146627	1216693	1388928	2784775	2758736	3076610	1680508	1698208	1905996	1562678	1630606	1744590	20.4104	20.2145	21.4091	20.6956	20.637	0.16464	0.347595	1.51723
1588	XP_014069582.1	PREDICTED: echinoderm microtubule-associated protein-like 2 isoform X1 [Salmo salar]	Salmo Salar	1882500	2010159	1976813	1982930	2051818	2060061	2056645	2087940	1939096	2327971	2300496	2240602	2378382	2338753	2566677	20.9147	20.9685	20.9719	21.1335	21.1815	0.165105	0.348156	1.11268
101	NP_001133847.1	Adenosylhomocysteinase B [Salmo salar]	Salmo Salar	80823221	83534297	81882593	88803175	91314166	88197722	82232686	82882607	81408645	64275607	64838600	64408005	65682888	65562753	65718893	26.2871	26.4041	26.2932	25.9407	25.969	0.165624	0.348829	-1.21245
1432	XP_014057161.1	PREDICTED: 40S ribosomal protein S9 [Salmo salar]	Salmo Salar	15893798	16255195	15880124	19486391	19461519	19323669	39973140	39361392	39287246	24369251	23879551	23955861	22040288	21334337	22269639	23.922	24.2141	25.2303	24.5139	24.3936	0.166445	0.350136	1.56326
427	XP_013984159.1	PREDICTED: coronin-1C isoform X1 [Salmo salar]	Salmo Salar	780605	707609	707779	723370	608868	693176	1398727	1305911	1371151	906672	874029	845661	907418	851780	818489	19.4329	19.4029	20.387	19.7373	19.7001	0.166784	0.350238	1.4375
912	XP_014013019.1	PREDICTED: kinesin-1 heavy chain-like [Salmo salar]	Salmo Salar	219639	235083	228490	256273	319307	269170	409478	409359	403844	265204	368341	191425	314802	399031	399783	17.8018	18.0382	18.643	18.0167	18.6061	0.166895	0.350238	1.41617
546	XP_013989693.1	PREDICTED: transcription elongation factor A protein 2-like isoform X1 [Salmo salar]	Salmo Salar	2836363	2992369	2917638	2811835	2740155	2885493	1600841	1696621	1761433	2451483	2494626	2640405	2368848	2358126	2411111	21.4764	21.4231	20.6942	21.2504	21.1758	0.167422	0.350922	-1.32832
735	XP_014000939.1	PREDICTED: methylglutaconyl-CoA hydratase, mitochondrial [Salmo salar]	Salmo Salar	803555	756404	810521	727714	728123	721936	459137	427252	369048	610812	610470	629074	661388	644942	658825	19.616	19.473	18.7047	19.2204	19.3295	0.16851	0.352163	-1.37521
1003	XP_014020596.1	PREDICTED: succinyl-CoA ligase [ADP-forming] subunit beta, mitochondrial-like isoform X1 [Salmo salar]	Salmo Salar	5628733	5707567	5750695	5422228	5429887	5538378	10653946	11239250	10951330	6812014	7093177	7134854	6663175	6561071	6794935	22.4444	22.3725	23.3846	22.758	22.6678	0.168353	0.352163	1.44226
1524	XP_014065466.1	PREDICTED: bifunctional glutamate/proline--tRNA ligase-like [Salmo salar]	Salmo Salar	5677465	5431129	5224518	7107635	7107540	7446407	12065555	11853981	11819154	7688990	7578645	7599821	8104865	7980164	8099358	22.3728	22.7609	23.4989	22.8575	22.9494	0.168619	0.352163	1.44899
62	NP_001133504.1	polypyrimidine tract-binding protein 2 [Salmo salar]	Salmo Salar	1889899	2207761	1978518	2568081	2421818	2932557	2904196	2812533	2599674	2539968	2604974	2527385	2966222	3499026	3054557	20.916	21.2923	21.4234	21.2764	21.5425	0.169058	0.352659	1.2397
1160	XP_014032877.1	PREDICTED: cell division control protein 42 homolog isoform X1 [Salmo salar]	Salmo Salar	2050594	2126015	1714427	1636648	2111102	1564775	2247487	2462910	2638312	1996852	1832398	2011872	2191731	2365236	2410950	20.9676	20.6423	21.2319	20.9293	21.1736	0.169668	0.353509	1.23682
1294	XP_014047167.1	PREDICTED: coatomer subunit alpha-like [Salmo salar]	Salmo Salar	880734	966239	1049597	988547	1077097	1127364	3017610	3197145	3264710	1427965	1443644	1453463	1440629	1491269	1458821	19.882	20.0387	21.6084	20.4613	20.4764	0.169909	0.35359	1.85099
1135	XP_014030196.1	PREDICTED: X-ray repair cross-complementing protein 5-like isoform X1 [Salmo salar]	Salmo Salar	1280102	1427381	1333394	1352625	1579359	1525509	1357993	1528056	1344464	1075620	996028	845938	924425	1011766	1070956	20.3467	20.5409	20.373	19.9258	19.9484	0.170443	0.354278	-1.28461
911	XP_014012966.1	PREDICTED: ras-related protein Rab-18 [Salmo salar]	Salmo Salar	364201	356856	368531	384493	456900	425113	276772	292645	314054	222475	305643	335389	329379	372888	399004	18.4744	18.6975	18.1588	18.2215	18.5084	0.171505	0.356061	-1.22239
1117	XP_014028742.1	PREDICTED: histone acetyltransferase type B catalytic subunit [Salmo salar]	Salmo Salar	650246	646086	664361	550189	516693	559378	1117766	1105460	1101371	751855	778356	708592	716496	711303	688128	19.3106	19.0696	20.0762	19.5201	19.4401	0.171853	0.35636	1.40319
338	XP_013978661.1	PREDICTED: proteasome subunit alpha type-7-like [Salmo salar]	Salmo Salar	4442810	4577018	4690437	4038080	4205534	4433613	4623982	4552666	4602287	6604984	6391855	6452228	5712006	5755611	6167691	22.126	22.0039	22.1339	22.6214	22.4565	0.172897	0.357813	1.2649
1613	XP_014071504.1	PREDICTED: small glutamine-rich tetratricopeptide repeat-containing protein alpha-like [Salmo salar]	Salmo Salar	1718221	1719507	1894823	1901261	2005123	1916468	919693	1070043	990625	1445340	1212844	1640905	1522587	1555538	1593714	20.7136	20.87	19.918	20.463	20.569	0.172964	0.357813	-1.39006
531	XP_013988593.1	PREDICTED: prothymosin alpha-like isoform X1 [Salmo salar]	Salmo Salar	42071192	43226659	44432250	37588735	39821544	39628193	42140095	44431237	46828929	81906137	88185356	89319419	84200152	89835516	88910986	25.3654	25.24	25.4051	26.394	26.4059	0.173534	0.358569	1.70008
990	XP_014019416.1	PREDICTED: actin-related protein 3-like [Salmo salar]	Salmo Salar	4856985	5053894	4937947	5458612	5593437	5063579	5715170	5758941	5952086	5484481	5475398	5159119	5553138	5543882	5701011	22.2355	22.3801	22.4574	22.3845	22.4049	0.174043	0.359195	1.07758
218	NP_001135126.1	proteasome activator complex subunit 2 [Salmo salar]	Salmo Salar	1970809	1960906	2208444	1980662	1972493	1968619	2466578	2448222	2450609	2045349	2155123	2175639	2064873	1933257	2127158	20.9104	20.9116	21.2247	21.0393	20.9776	0.175002	0.359474	1.12473
497	XP_013987154.1	PREDICTED: eukaryotic translation initiation factor 2 subunit 2-like [Salmo salar]	Salmo Salar	452550	344255	430956	171408	461378	607688	580771	750657	892397	400743	483663	497076	492023	589515	599863	18.7172	18.8156	19.5178	18.8836	19.1692	0.175001	0.359474	1.34147
549	XP_013989798.1	PREDICTED: glutathione S-transferase Mu 3-like [Salmo salar]	Salmo Salar	373187	530000	513695	591308	658050	673670	771814	650065	762477	603365	646810	647894	719408	671008	733838	18.9706	19.3278	19.5403	19.303	19.4565	0.175001	0.359474	1.21762
1015	XP_014021638.1	PREDICTED: uncharacterized protein LOC106582762 isoform X1 [Salmo salar]	Salmo Salar	686262	721887	720159	638151	583056	648820	739333	767472	834286	770387	741023	852780	736049	710750	694442	19.458	19.2835	19.5498	19.5552	19.439	0.174985	0.359474	1.10489
207	NP_001135054.1	Churchill protein [Salmo salar]	Salmo Salar	924815	868078	886173	821286	908097	773294	637530	628836	601484	799601	816262	825729	680128	714961	708151	19.7572	19.6475	19.2623	19.6387	19.4337	0.176589	0.361146	-1.19539
226	NP_001135174.1	malate dehydrogenase 2-1, NAD (mitochondrial) [Salmo salar]	Salmo Salar	2926068	2945823	230684	2851053	3005380	2744272	3054392	2956223	2851521	3759328	3789153	3838522	3324787	3660159	3635938	21.4805	21.4431	21.4953	21.8534	21.7939	0.177263	0.361146	1.19121
915	XP_014013807.1	PREDICTED: importin subunit alpha-6 isoform X1 [Salmo salar]	Salmo Salar	700094	427102	414095	661241	653024	658951	644298	965472	903655	562349	656567	784506	732751	719069	730376	18.7042	19.3298	19.7854	19.3246	19.4783	0.176964	0.361146	1.42643
968	XP_014018171.1	PREDICTED: pre-mRNA-processing-splicing factor 8 [Salmo salar]	Salmo Salar	2342752	2527765	2688851	3116426	2759068	3046108	7864887	8013478	8139342	3928416	3930537	3990706	3694411	3757250	3772083	21.2694	21.5385	22.934	21.9063	21.8412	0.176666	0.361146	1.76932
986	XP_014019110.1	PREDICTED: C-1-tetrahydrofolate synthase, cytoplasmic [Salmo salar]	Salmo Salar	15953312	16501108	18261147	17477583	18033988	17691027	24658947	24224119	24795005	19235371	18889688	19489582	18502253	19020611	20060277	23.9761	24.0765	24.5556	24.1973	24.1811	0.177111	0.361146	1.21843
1567	XP_014068512.1	PREDICTED: heterogeneous nuclear ribonucleoprotein H-like isoform X1 [Salmo salar]	Salmo Salar	1213841	1130231	1220529	1098716	1169766	1160794	1226337	1302607	1171578	1561269	1724962	1762709	1636054	1839878	1715540	20.2111	20.1467	20.2259	20.7181	20.7102	0.176408	0.361146	1.29461
1606	XP_014071192.1	PREDICTED: heterogeneous nuclear ribonucleoprotein M isoform X1 [Salmo salar]	Salmo Salar	5387559	5791780	5975967	5709577	6130548	6567947	6148743	6108286	6666525	7643245	7947434	7625441	7140291	8167178	8212806	22.4656	22.5476	22.5519	22.8658	22.9614	0.176338	0.361146	1.21962
826	XP_014006730.1	PREDICTED: intersectin-1 isoform X1 [Salmo salar]	Salmo Salar	454949	463149	386217	403769	427486	399046	406952	456031	445532	483701	505266	556120	500677	508449	541109	18.7953	18.6232	18.7652	18.9467	18.9557	0.177914	0.362049	1.13284
707	XP_013999033.1	PREDICTED: methylcrotonoyl-CoA carboxylase beta chain, mitochondrial isoform X1 [Salmo salar]	Salmo Salar	1319975	1336168	1570974	1414714	1485141	1535150	1271190	1405734	1353458	954411	1019406	1158434	800942	1106046	1167014	20.3497	20.5022	20.3682	19.9593	20.077	0.179457	0.364665	-1.22356
714	XP_013999495.1	PREDICTED: lamin-B1 [Salmo salar]	Salmo Salar	58501969	56359017	56872576	58317978	57625963	57360796	33642933	33566838	33228419	48643922	47936139	48832209	49194664	49469036	46507837	25.7612	25.7802	25.0005	25.5358	25.552	0.179619	0.364665	-1.32681
854	XP_014009158.1	PREDICTED: dnaJ homolog subfamily C member 2-like, partial [Salmo salar]	Salmo Salar	897612	1003797	977827	998338	1055314	1032351	2655728	2742896	2535622	1288120	1369845	1417560	1303283	1308848	1388456	19.8992	19.9775	21.3407	20.3856	20.3199	0.179826	0.364665	1.67444
283	NP_001167136.1	alpha-galactosidase A precursor [Salmo salar]	Salmo Salar	2725681	2958766	2718957	2899129	3179178	2991494	2755559	2784112	2719635	1875655	1989189	1927957	2227217	1992036	1992113	21.3782	21.5124	21.3939	20.8786	20.9259	0.18054	0.365689	-1.30059
1228	XP_014037262.1	PREDICTED: polypyrimidine tract-binding protein 2-like isoform X1 [Salmo salar]	Salmo Salar	2113568	2156291	2259603	2371952	2568428	2506050	2673534	2581481	2943401	2195464	2680808	2470672	2875855	2922672	2811117	21.0401	21.257	21.3503	21.2365	21.4556	0.181873	0.367962	1.14782
956	XP_014017421.1	PREDICTED: AP-2 complex subunit mu-B-like isoform X1 [Salmo salar]	Salmo Salar	499693	504753	542886	665865	732485	605143	1711361	1768732	1758905	855583	878055	822430	763799	838846	781874	18.9452	19.3449	20.7462	19.7065	19.5766	0.18249	0.368355	1.82102
1373	XP_014052881.1	PREDICTED: acetyl-CoA acetyltransferase, mitochondrial [Salmo salar]	Salmo Salar	4244785	4302250	4383260	4212326	4400075	4611887	4132909	4445732	4414036	5278149	5121755	5288244	5199727	4956391	5314925	22.0367	22.0691	22.0737	22.3316	22.31	0.182321	0.368355	1.13725
500	XP_013987518.1	PREDICTED: glutaredoxin-1-like [Salmo salar]	Salmo Salar	19823985	19484362	19051854	22135123	22358062	22073817	10471356	10292616	11490944	15874091	15375569	16514359	17843429	17051794	17825316	24.2158	24.3998	23.3199	23.9202	24.0874	0.183134	0.369229	-1.44591
616	XP_013993924.1	PREDICTED: voltage-dependent anion-selective channel protein 2-like isoform X2 [Salmo salar]	Salmo Salar	585655	664588	596884	980962	984739	808785	1286722	1185449	1157669	931629	909577	1049533	1258331	1307194	1276309	19.1871	19.9038	20.177	19.8294	20.2835	0.183913	0.369945	1.46529
706	XP_013999015.1	PREDICTED: proteasome subunit beta type-7 isoform X1 [Salmo salar]	Salmo Salar	4510319	4474346	4702397	3933653	3883948	4173323	4024503	4401204	4492325	6834917	6322690	6995129	6696470	6885421	6481272	22.1048	21.9074	22.0695	22.7045	22.675	0.183739	0.369945	1.39171
618	XP_013994014.1	PREDICTED: COP9 signalosome complex subunit 4 isoform X1 [Salmo salar]	Salmo Salar	3275955	3307513	3413481	3466010	3785982	3707618	5575148	5185425	5561444	4082513	4040385	3835246	3881283	4023237	4309289	21.6573	21.8221	22.407	21.9461	21.9399	0.185148	0.371251	1.28163
691	XP_013997992.1	PREDICTED: LOW QUALITY PROTEIN: ATP-binding cassette sub-family F member 1-like [Salmo salar]	Salmo Salar	1583478	1624415	1910225	1562300	1918570	2171226	5961986	6117511	6231316	2466453	2610069	2405874	2604507	2622800	2774865	20.6315	20.8716	22.5445	21.234	21.3227	0.184792	0.371251	1.93034
1531	XP_014066287.1	PREDICTED: kinectin isoform X1 [Salmo salar]	Salmo Salar	4824717	4585329	4207192	4047150	3872518	3983730	4851907	4881103	4958105	4695672	4799161	4658107	4600271	4580016	4458279	22.1286	21.9257	22.2188	22.1629	22.1269	0.1852	0.371251	1.10373
409	XP_013983341.1	PREDICTED: spectrin alpha chain, non-erythrocytic 1-like isoform X4 [Salmo salar]	Salmo Salar	5721923	5876279	5794239	6040269	6207884	5832170	2352307	2455242	2576106	4518954	4803697	4663869	4700426	4396033	4519841	22.4662	22.5262	21.2274	22.1531	22.1078	0.185557	0.37154	-1.58747
2	NP_001116999.1	60S ribosomal protein L18a [Salmo salar]	Salmo Salar	4146517	4158008	4401361	5083003	5219599	4907766	10332830	10820895	11288799	6298963	6617457	6381183	5406668	5614719	5839663	21.9875	22.2772	23.3673	22.6054	22.4208	0.185877	0.371753	1.58609
314	NP_001301940.1	40S ribosomal protein S4-like [Salmo salar]	Salmo Salar	2195505	2187247	2243477	2687354	2442714	2548879	5944975	6576444	6124317	3045113	3184791	3145847	3099427	3280522	3093557	21.0661	21.2814	22.5461	21.585	21.5636	0.187506	0.37387	1.65228
431	XP_013984394.1	PREDICTED: protein PBDC1-like [Salmo salar]	Salmo Salar	1047734	1031801	1035384	1225790	1233846	1231728	1042887	1075942	1183339	851728	863560	850696	863606	843074	943566	19.9817	20.2323	20.0372	19.7	19.72	0.187162	0.37387	-1.22088
1037	XP_014023052.1	PREDICTED: ubiquitin carboxyl-terminal hydrolase 5-like isoform X1 [Salmo salar]	Salmo Salar	3929826	3879320	3991961	4703917	4194995	4396950	5771004	5358431	5280636	4344234	4360897	4932739	4802945	5137808	4737295	21.906	22.0681	22.3534	22.0562	22.1955	0.187578	0.37387	1.16041
635	XP_013995367.1	PREDICTED: gelsolin-like [Salmo salar]	Salmo Salar	5113212	5365329	5226779	6372055	6454001	6364467	7153786	6898376	6765365	6119934	6231683	6274097	6830707	6950093	7136787	22.3175	22.6033	22.7178	22.5712	22.7286	0.188448	0.374324	1.1584
1006	XP_014020730.1	PREDICTED: heat shock protein 10 isoform X1 [Salmo salar]	Salmo Salar	18100581	18518446	17228215	18712182	18138856	18210900	9999488	9274540	9183246	14962113	15673831	15426564	14549168	15051763	14534666	24.1095	24.1183	23.1448	23.8789	23.7944	0.188404	0.374324	-1.42193
1252	XP_014040758.1	PREDICTED: eukaryotic translation initiation factor 3 subunit B-like [Salmo salar]	Salmo Salar	12345247	12703441	12664375	14370172	14946366	14735729	13060243	12829918	13303288	9683763	9694939	9445420	10089247	10469411	10752516	23.5943	23.8128	23.6387	23.2071	23.3197	0.188294	0.374324	-1.24405
210	NP_001135081.1	60S ribosomal protein L37a [Salmo salar]	Salmo Salar	1155720	1228589	1015435	1630632	1518917	1585440	4295770	3914861	4626240	1810287	1969082	1931965	1932898	1911942	1833117	20.1404	20.5965	22.0345	20.8816	20.8666	0.189237	0.375464	1.8564
67	NP_001133556.1	Adenylyl cyclase-associated protein 1 [Salmo salar]	Salmo Salar	34743564	34875983	34229624	34991996	33939054	33254108	43126671	42067846	41817310	37221030	35360653	37051114	35852810	36036250	35694148	25.0502	25.0164	25.3262	25.143	25.0956	0.189526	0.37561	1.11337
855	XP_014009160.1	PREDICTED: staphylococcal nuclease domain-containing protein 1 [Salmo salar]	Salmo Salar	21490375	20785383	22024072	22845081	23138103	22819409	45502639	44616613	43943888	26944277	27370903	28839451	26705101	26377651	27115106	24.3572	24.4454	25.4111	24.7061	24.6706	0.190226	0.376344	1.44192
1097	XP_014027632.1	PREDICTED: heterogeneous nuclear ribonucleoprotein K isoform X1 [Salmo salar]	Salmo Salar	1252295	1368843	1133574	1332286	1284485	1221909	1259904	1308224	1301258	1512432	1472770	1317875	1722871	1625964	1507016	20.2561	20.2928	20.3115	20.4901	20.6329	0.190328	0.376344	1.15164
648	XP_013996248.1	PREDICTED: ATP synthase subunit alpha, mitochondrial [Salmo salar]	Salmo Salar	9464125	9438759	10155775	8449942	8665836	8970191	13741450	15032472	13727265	10104038	10346777	9891191	10205182	10591593	10365339	23.174	23.0469	23.712	23.2684	23.3053	0.19182	0.378866	1.24669
1503	XP_014063974.1	PREDICTED: cytoskeleton-associated protein 4-like [Salmo salar]	Salmo Salar	37264274	36796715	37410765	35940039	34498646	34583159	36731147	37325238	35916645	54176304	51124942	50836457	53237472	51734982	50420802	25.1513	25.0436	25.1305	25.6075	25.6246	0.192322	0.379429	1.28058
1285	XP_014046137.1	PREDICTED: ATP-dependent RNA helicase A isoform X1 [Salmo salar]	Salmo Salar	992893	1191965	1423133	1444238	1646241	1769837	5489061	5343121	5633544	2264529	2040768	2175020	2019646	1980209	2159354	20.1849	20.6507	22.3881	21.0526	20.9457	0.192653	0.379652	2.06237
569	XP_013991059.1	PREDICTED: microtubule-associated protein RP/EB family member 1 isoform X1 [Salmo salar]	Salmo Salar	4117042	4234167	4106293	4383598	4368581	4401109	5796155	5770977	5519325	4640254	4478433	4822042	4645628	4751367	4627598	21.9732	22.0637	22.4604	22.1458	22.1474	0.193029	0.379965	1.17509
58	NP_001133475.1	Vacuolar proton pump subunit H [Salmo salar]	Salmo Salar	857574	805015	756404	811484	535137	476499	1129807	1151914	1161181	728054	912632	1063278	829587	776330	666669	19.6187	19.0295	20.1356	19.7997	19.5663	0.194442	0.382314	1.42381
473	XP_013986497.1	PREDICTED: nuclear pore complex protein Nup133-like [Salmo salar]	Salmo Salar	572171	561151	465528	649470	496414	628133	607093	574814	515520	458945	359325	414314	374567	407002	379254	19.098	19.2607	19.1327	18.6604	18.5328	0.195268	0.383421	-1.32323
633	XP_013995317.1	PREDICTED: dipeptidyl peptidase 9-like isoform X1 [Salmo salar]	Salmo Salar	638131	849583	823692	733220	840845	793828	825738	816356	808226	881254	844398	920316	842588	900415	1018706	19.6517	19.5985	19.6388	19.7492	19.7802	0.195584	0.383421	1.07003
743	XP_014001281.1	PREDICTED: 6-phosphogluconate dehydrogenase, decarboxylating [Salmo salar]	Salmo Salar	107299165	107313552	108787239	113693183	117809383	114207024	109840370	106634592	109148029	89534282	92966848	93368748	93280128	94778022	94464926	26.6773	26.7671	26.7017	26.4702	26.4933	0.195851	0.383421	-1.1228
816	XP_014005879.1	PREDICTED: guanine nucleotide-binding protein subunit alpha-11-like isoform X1 [Salmo salar]	Salmo Salar	523760	474718	478970	532105	546781	524056	688388	783979	769441	596585	539227	646895	550805	506372	650200	18.8696	19.0214	19.5535	19.1864	19.0712	0.196102	0.383421	1.25255
1324	XP_014049104.1	PREDICTED: THO complex subunit 4-like isoform X1 [Salmo salar]	Salmo Salar	4238461	4095932	4464166	4655722	4645436	4427367	6293807	6082402	6478446	4862812	4910820	4431625	4644943	5214625	4976211	22.0151	22.1474	22.5855	22.2134	22.2466	0.19595	0.383421	1.20351
4	NP_001117004.1	heat shock protein HSP 90-beta [Salmo salar]	Salmo Salar	141690871	146304355	146809440	153002619	154345431	156132826	149039179	148458522	148390882	124395061	124760145	129392193	120035076	124617674	125750326	27.1244	27.2016	27.1455	26.8946	26.8929	0.196805	0.384364	-1.13707
974	XP_014018336.1	PREDICTED: vasodilator-stimulated phosphoprotein-like [Salmo salar]	Salmo Salar	1557687	1596820	1583619	1917069	1923317	1911532	716545	665215	720981	1271387	1295767	1387073	1404314	1365906	1406987	20.5948	20.8705	19.4507	20.3054	20.4214	0.197604	0.385493	-1.5949
1064	XP_014024831.1	PREDICTED: enoyl-CoA hydratase domain-containing protein 2, mitochondrial-like isoform X1 [Salmo salar]	Salmo Salar	2479854	2702667	2631428	2859825	2549914	2715929	2116708	2120011	2012070	2486256	2338331	2545502	2399596	2523656	2594363	21.3274	21.373	21.0134	21.2455	21.2671	0.198225	0.386274	-1.12887
768	XP_014002962.1	PREDICTED: E3 ubiquitin-protein ligase UBR4 [Salmo salar]	Salmo Salar	1773845	1790294	2173187	1614802	1834047	1877043	3111938	2929137	2685908	2014950	1935167	2111871	2123517	1931136	2174635	20.7718	20.8066	21.482	20.9423	21.018	0.199128	0.3876	1.2819
1229	XP_014037298.1	PREDICTED: 60S ribosomal protein L7-like isoform X2 [Salmo salar]	Salmo Salar	8179135	7729939	6921530	9340112	8380672	8586179	17500159	16906522	16218555	10322119	9506932	10359077	10081272	9655037	9109160	22.882	23.0336	24.0111	23.2992	23.2029	0.200105	0.389069	1.46062
1405	XP_014054607.1	PREDICTED: glutathione reductase, mitochondrial isoform X1 [Salmo salar]	Salmo Salar	7505359	7368243	7245577	7623758	8061600	8019043	8647646	8707892	8441014	8668217	8441624	8861417	7591374	7847084	8309215	22.8129	22.935	23.0439	23.0473	22.9037	0.200982	0.390339	1.09002
16	NP_001133119.1	60S ribosomal protein L35 [Salmo salar]	Salmo Salar	4543135	4366756	4353684	5678595	5226089	5205531	10095187	9844014	10591218	6215707	5996539	6243827	5646490	5799198	5483100	22.0581	22.3173	23.2672	22.5675	22.4289	0.202394	0.391076	1.48124
105	NP_001133883.1	nucleobindin-1 precursor [Salmo salar]	Salmo Salar	2405213	2291551	2621346	2267192	2452178	2682823	2477261	2372900	2543564	4159420	4407216	4340199	4332230	4453399	4686926	21.1977	21.2256	21.2403	22.0493	22.0865	0.202077	0.391076	1.49522
259	NP_001140074.1	ubiquitin carboxyl-terminal hydrolase isozyme L3 [Salmo salar]	Salmo Salar	4909517	4648148	4655581	4761645	4700738	4666718	5025339	4742740	4391936	7209370	7151121	7048743	6930075	7003993	6741885	22.1505	22.1645	22.1773	22.7697	22.7244	0.202482	0.391076	1.3192
737	XP_014001011.1	PREDICTED: probable ATP-dependent RNA helicase DDX23 [Salmo salar]	Salmo Salar	1276772	1193239	1217568	1324001	1345165	1239874	3228620	3266119	3234994	1582924	1614055	1709890	1684548	1628873	1657477	20.2156	20.3365	21.6253	20.6223	20.6606	0.202124	0.391076	1.61705
964	XP_014017821.1	PREDICTED: alpha-actinin-4 isoform X6 [Salmo salar]	Salmo Salar	5453724	5726570	5437163	6348438	6130377	5896312	3436411	3300530	3226298	4838198	4660666	5147752	5040669	5030322	5046644	22.3788	22.5475	21.6543	22.206	22.2652	0.202112	0.391076	-1.33918
247	NP_001139849.1	U2 small nuclear ribonucleoprotein B [Salmo salar]	Salmo Salar	562085	588835	556631	533272	512383	554741	1487801	1540145	1496803	742992	689405	738334	696022	745236	695181	19.1004	19.0245	20.5135	19.4939	19.4088	0.204003	0.39207	1.67355
552	XP_013990052.1	PREDICTED: B-cell receptor-associated protein 31 [Salmo salar]	Salmo Salar	3196739	3022053	2754460	3313758	2955925	3162087	4638686	4185720	4164615	3741228	3303196	3216035	3418479	3448057	3254007	21.5271	21.5924	21.997	21.6554	21.7049	0.204195	0.39207	1.16961
596	XP_013992701.1	PREDICTED: 3-methyl-2-oxobutanoate dehydrogenase [lipoamide] kinase, mitochondrial-like [Salmo salar]	Salmo Salar	375430	355834	348515	342655	370486	346829	1498935	1473830	1685329	532582	555163	556272	426982	484608	565370	18.4408	18.4039	20.5155	19.0826	18.8865	0.204182	0.39207	2.10305
1209	XP_014035944.1	PREDICTED: peptidyl-prolyl cis-trans isomerase A-like isoform X1 [Salmo salar]	Salmo Salar	5693507	5901698	5948506	6393222	7058707	6559296	3400087	3335027	3643320	5533607	5063224	5112726	5105208	5491564	5417930	22.4927	22.6451	21.6971	22.2857	22.3693	0.203873	0.39207	-1.36749
1232	XP_014037423.1	PREDICTED: 60S ribosomal protein L9 [Salmo salar]	Salmo Salar	11444989	11209261	11046235	11497504	11118598	10909354	24349411	24588042	22345627	13843690	13749199	11587374	13740248	14030642	13231430	23.4182	23.4065	24.5374	23.7128	23.7119	0.203756	0.39207	1.48973
1516	XP_014065006.1	PREDICTED: acidic leucine-rich nuclear phosphoprotein 32 family member B-like isoform X1 [Salmo salar]	Salmo Salar	8592132	7816848	7904769	8867939	8745447	8912887	6353563	5957940	5810215	7571216	7385804	7927481	7894221	7570428	7423673	22.9143	23.0802	22.5064	22.8521	22.8519	0.204344	0.39207	-1.19783
1369	XP_014052510.1	PREDICTED: serrate RNA effector molecule homolog [Salmo salar]	Salmo Salar	3290068	3293556	3352025	3375177	3023827	3031490	3592558	3877995	3701612	3460589	3180905	3338933	3327305	3150935	3426250	21.6512	21.5316	21.8197	21.671	21.6659	0.204726	0.392373	1.09237
336	XP_013978596.1	PREDICTED: 60S ribosomal protein L5 [Salmo salar]	Salmo Salar	6193812	6278238	6081617	7950904	8662660	8676677	12143138	13127354	12920025	9200150	8858618	9284987	8743318	8504811	8844804	22.5624	23.0464	23.6231	23.1332	23.0597	0.206328	0.39458	1.38285
672	XP_013997394.1	PREDICTED: 60S ribosomal protein L11 isoform X1 [Salmo salar]	Salmo Salar	27536679	26180890	26364083	27916586	27431918	28909699	69991769	67270592	74945739	40156589	36609481	35421268	32467406	33909610	33350898	24.6521	24.7346	26.0607	25.1257	24.9912	0.206556	0.39458	1.6236
1222	XP_014036719.1	PREDICTED: band 4.1-like protein 3 isoform X1 [Salmo salar]	Salmo Salar	431533	376473	470542	547785	494586	560904	618996	781055	806679	542337	589482	560083	597675	565883	577390	18.7191	19.0633	19.5751	19.0953	19.1392	0.206443	0.39458	1.30014
916	XP_014014139.1	PREDICTED: supervillin-like isoform X1 [Salmo salar]	Salmo Salar	2148527	2025947	1935207	2239322	2120067	2147850	2202959	2056775	2056883	1563664	1624926	1695832	1753376	1734852	1617398	20.9502	21.0345	20.972	20.6319	20.7264	0.20756	0.396065	-1.16113
1535	XP_014066703.1	PREDICTED: signal recognition particle 54 kDa protein-like [Salmo salar]	Salmo Salar	394923	357241	173958	404059	410896	395622	959371	924288	828939	448210	452135	520144	495972	517822	563474	18.4465	18.6242	19.818	18.7864	18.9821	0.208851	0.398094	1.58021
680	XP_013997597.1	PREDICTED: translation initiation factor IF-2-like [Salmo salar]	Salmo Salar	4555181	4430729	4454158	4427748	4160419	4127607	2019185	1984437	2042172	3286448	3571031	3660537	3484396	3413114	3540039	22.0867	21.9883	20.9453	21.7679	21.7325	0.209177	0.398279	-1.46978
129	NP_001134094.1	60S ribosomal protein L26 [Salmo salar]	Salmo Salar	12368790	12234782	11557428	16495237	16182561	15825544	32770086	32136591	31301533	18467340	18274592	18221122	17439815	17887972	17044891	23.5445	23.9479	24.9377	24.1233	24.0559	0.211588	0.398361	1.54339
150	NP_001134416.1	eukaryotic translation initiation factor 3 subunit G [Salmo salar]	Salmo Salar	5063148	5195546	4903135	5637523	5780908	5766869	3093256	3187537	3156677	4539395	4572991	4586408	4746247	4751432	4783814	22.2716	22.4594	21.59	22.1247	22.1799	0.211138	0.398361	-1.32007
268	NP_001158767.1	S-adenosylmethionine synthetase isoform type-1 [Salmo salar]	Salmo Salar	4655155	4816844	4760788	4813464	4980556	4894809	4774094	4850994	4781842	3578724	3728701	3620261	3741869	3974773	3880042	22.1828	22.2228	22.1891	21.7877	21.8876	0.211218	0.398361	-1.18755
563	XP_013990682.1	PREDICTED: acetyl-coenzyme A synthetase, cytoplasmic-like isoform X1 [Salmo salar]	Salmo Salar	446546	492619	523506	511873	543564	549240	775854	627419	749682	550953	590043	529899	576021	643558	603776	18.9101	19.0521	19.5159	19.0716	19.2037	0.210781	0.398361	1.2164
613	XP_013993775.1	PREDICTED: PDZ and LIM domain protein 5-like isoform X1 [Salmo salar]	Salmo Salar	1066480	1246080	1270452	1188537	1272949	1378912	539877	670349	1284065	1130383	1069575	1045716	1058419	1139455	1068858	20.249	20.2797	19.3546	20.0286	20.0276	0.210416	0.398361	-1.37626
900	XP_014012425.1	PREDICTED: putative RNA-binding protein Luc7-like 1 [Salmo salar]	Salmo Salar	1274162	1271646	1335959	1440626	1441568	1544562	1031355	959347	1101956	1284254	1167572	1203355	1279248	1333216	1241997	20.2811	20.4592	19.9761	20.1986	20.2869	0.211421	0.398361	-1.16175
936	XP_014016077.1	PREDICTED: lysosome membrane protein 2-like isoform X1 [Salmo salar]	Salmo Salar	758500	792778	876007	734277	827401	773037	760174	785749	858297	874577	957208	925073	891306	954824	936576	19.5966	19.5602	19.5837	19.8192	19.837	0.211417	0.398361	1.12372
1199	XP_014035682.1	PREDICTED: hexokinase-1-like isoform X1 [Salmo salar]	Salmo Salar	498752	549177	663214	1338199	1371229	1391577	3084087	2954338	2956284	1441037	1406901	1406723	1376788	1441407	1616168	19.0669	20.387	21.4954	20.4241	20.459	0.209478	0.398361	2.09341
1239	XP_014038700.1	PREDICTED: calnexin-like isoform X1 [Salmo salar]	Salmo Salar	922077	855567	884398	1142366	1086318	1038509	875647	538033	802781	901726	843136	764483	1033207	877662	908846	19.7543	20.051	19.6146	19.6854	19.7937	0.211675	0.398361	-1.1525
1297	XP_014047465.1	PREDICTED: far upstream element-binding protein 3 isoform X1 [Salmo salar]	Salmo Salar	6704338	7125054	6758664	7492970	7455886	7132399	5020232	5268950	4919699	6659686	6233292	6516199	6381652	6366029	6272564	22.6883	22.8299	22.2593	22.6356	22.602	0.210685	0.398361	-1.19762
1323	XP_014048973.1	PREDICTED: interleukin enhancer-binding factor 3 homolog isoform X1 [Salmo salar]	Salmo Salar	5983334	5459159	5709383	6429225	5937826	5392885	19478914	19435827	18767354	8003247	7911029	7433761	8032490	7986110	7605001	22.4449	22.5015	24.2122	22.9154	22.9291	0.211729	0.398361	1.83914
510	XP_013987854.1	PREDICTED: enolase-like [Salmo salar]	Salmo Salar	6770993	6836311	6835978	7441202	7504432	7535255	7183935	7266490	7245109	10383913	11187002	10956380	11243616	11433546	12172200	22.7047	22.8393	22.7886	23.3853	23.4468	0.212683	0.399725	1.35178
1096	XP_014027513.1	PREDICTED: phosphatidylinositol transfer protein beta isoform-like isoform X1 [Salmo salar]	Salmo Salar	804020	808994	940472	860186	789683	921653	1363635	1307940	1277421	878414	1026192	950606	740007	995196	926715	19.6258	19.7143	20.3189	19.8585	19.8218	0.212952	0.3998	1.25673
334	XP_013978501.1	PREDICTED: nucleoprotein TPR-like isoform X1 [Salmo salar]	Salmo Salar	2627962	2644963	2611523	2480383	2334011	2395818	1417132	1697182	1546642	2213925	2253071	2409339	2135430	2593985	2158016	21.3255	21.1921	20.5607	21.1035	21.0413	0.213727	0.400824	-1.28075
257	NP_001140028.1	glia maturation factor beta [Salmo salar]	Salmo Salar	6946964	7344162	7368782	7287685	7527453	7146805	7096233	7341140	7535527	10695195	10601204	11165139	10307857	10526608	10964281	22.8082	22.797	22.8076	23.3505	23.3275	0.214527	0.401089	1.28277
535	XP_013989328.1	PREDICTED: F-actin-capping protein subunit alpha-1 [Salmo salar]	Salmo Salar	2072029	2160115	2228250	2925105	2725665	2861949	3082989	2787556	2890433	2905068	2892858	2651471	3019380	3248775	3046449	21.0427	21.4486	21.4629	21.4641	21.5387	0.214368	0.401089	1.18338
1007	XP_014020745.1	PREDICTED: 60 kDa heat shock protein, mitochondrial isoform X1 [Salmo salar]	Salmo Salar	4304072	4460437	4748123	4327367	4408929	4607900	2446408	2576091	2883136	3907712	4005366	3842608	3812782	4067604	3593878	22.0888	22.072	21.2968	21.8979	21.8624	0.214557	0.401089	-1.31466
333	XP_013978496.1	PREDICTED: amidophosphoribosyltransferase-like [Salmo salar]	Salmo Salar	1170205	1113785	1121786	1116347	943212	1050378	1346785	1123351	1570830	1718294	1160173	1169762	1137540	1228551	1012819	20.0974	20.0025	20.3611	20.1578	20.1175	0.215244	0.401942	1.11899
134	NP_001134154.1	signal peptidase complex subunit 3 [Salmo salar]	Salmo Salar	993540	904267	838819	1141689	1034346	933446	1416272	1341376	1430119	975878	1146434	1028008	1197029	1149222	1036607	19.7864	19.9803	20.4337	19.9714	20.1322	0.216024	0.402205	1.22754
935	XP_014016067.1	PREDICTED: glycine dehydrogenase (decarboxylating), mitochondrial-like [Salmo salar]	Salmo Salar	633138	702396	652968	615972	681050	656544	654592	526742	651479	441478	405407	429070	465305	457966	442377	19.3167	19.3245	19.3134	18.7109	18.8049	0.216076	0.402205	-1.29914
1249	XP_014040333.1	PREDICTED: uncharacterized protein LOC106593517 [Salmo salar]	Salmo Salar	1119335	1069389	969743	1020268	1015360	952604	780928	681712	701545	1020218	895867	975237	900566	922951	800044	20.0284	19.9536	19.4202	19.8954	19.7805	0.215804	0.402205	-1.22457
644	XP_013995821.1	PREDICTED: biliverdin reductase A [Salmo salar]	Salmo Salar	628115	685045	655875	621846	759921	748822	666434	626392	678663	467117	463347	495997	569544	547160	672181	19.3231	19.5143	19.3461	18.8334	19.1194	0.216373	0.402329	-1.24747
97	NP_001133818.1	apoptosis inhibitor 5 [Salmo salar]	Salmo Salar	662963	575495	532541	867858	902852	824436	1149315	1054170	1071703	851597	773926	803004	1087737	991700	910455	19.1344	19.7271	20.0315	19.615	19.9195	0.217864	0.404378	1.34218
121	NP_001134006.1	transketolase-like protein 2 [Salmo salar]	Salmo Salar	25442791	25364709	24204187	28938069	27694287	27364309	32945932	31669686	31638339	29522492	26863035	26096730	30837716	31987553	30559999	24.5963	24.7231	24.9166	24.6791	24.8782	0.217938	0.404378	1.12112
362	XP_013980033.1	PREDICTED: non-muscle caldesmon-like isoform X1 [Salmo salar]	Salmo Salar	3194279	3160037	3256205	3478947	3142449	3156573	1642179	1653988	1466284	2784662	2807106	2755188	2581145	2595379	2691455	21.6071	21.5899	20.6472	21.4091	21.3075	0.219508	0.406858	-1.39208
186	NP_001134778.1	40S ribosomal protein S19 [Salmo salar]	Salmo Salar	25711445	26502419	25888907	24976919	25478385	26030413	56554870	56827188	56108035	31289186	32062915	31091571	30637767	31229244	31625722	24.6258	24.6028	25.7531	24.8992	24.8964	0.220217	0.406987	1.48308
487	XP_013986883.1	PREDICTED: signal recognition particle subunit SRP68-like isoform X1 [Salmo salar]	Salmo Salar	432586	339340	359499	654730	628767	600203	1053368	1034712	1022688	630396	441874	658627	645205	427964	647388	18.4556	19.2622	19.9808	19.2659	19.2994	0.220277	0.406987	1.57622
686	XP_013997851.1	PREDICTED: stathmin-like [Salmo salar]	Salmo Salar	6148559	6202735	5805394	5486070	5554398	5561598	5865733	5836274	6057588	10194629	10258206	9762811	10138938	10148279	10037591	22.5518	22.4052	22.4839	23.2813	23.2734	0.220008	0.406987	1.44829
426	XP_013984093.1	PREDICTED: gelsolin-like isoform X1 [Salmo salar]	Salmo Salar	18229619	18166031	17682558	18128472	18295192	17505961	17778142	18178208	18924662	18264237	20498830	19811630	20414472	20385395	20292914	24.1147	24.1118	24.1157	24.2398	24.281	0.220673	0.407288	1.07099
18	NP_001133158.1	tubulin alpha-4A chain [Salmo salar]	Salmo Salar	9067034	8889368	9014983	9043370	9090563	8992317	9479116	9037528	8802269	7304632	7246525	7338797	7022690	7187670	7247929	23.1039	23.1084	23.1075	22.8004	22.7771	0.222056	0.409409	-1.15763
695	XP_013998378.1	PREDICTED: D-dopachrome decarboxylase-A-like [Salmo salar]	Salmo Salar	2687180	2629329	2511364	2348551	2398114	2416565	2684515	2524564	2408194	3294020	3495897	3561263	3336463	3397883	3452355	21.3263	21.1935	21.2676	21.7372	21.6962	0.222337	0.409494	1.23726
222	NP_001135164.1	adenosine kinase a [Salmo salar]	Salmo Salar	15741916	15480335	15102847	14952909	14868735	14565406	15178765	15165310	15029832	12053128	12600721	12100700	11915261	11704152	11914129	23.8839	23.8258	23.8543	23.5286	23.5062	0.222657	0.409651	-1.16892
20	NP_001133164.1	60S ribosomal protein L34 [Salmo salar]	Salmo Salar	5885450	5911937	5714649	6896561	6603152	6551634	14424501	14739053	14461088	7615611	8254524	8050140	7348630	7385108	7546467	22.4887	22.6547	23.7857	22.9406	22.8162	0.223429	0.41064	1.5253
146	NP_001134368.1	40S ribosomal protein S8 [Salmo salar]	Salmo Salar	3689845	4023215	4225081	6041120	6811215	6665686	10486397	9691978	10756853	6385191	6487895	7129076	6295884	6995728	7310508	21.9399	22.6683	23.322	22.6293	22.738	0.224574	0.411013	1.50769
1134	XP_014030044.1	PREDICTED: ice-structuring glycoprotein-like [Salmo salar]	Salmo Salar	2013219	2011194	1962515	1107247	1121445	1098695	1002403	1103002	954444	1179258	1045344	1115560	1055286	1056454	1125411	20.9396	20.0785	19.935	20.0893	20.0108	0.224535	0.411013	-1.41163
1284	XP_014045639.1	PREDICTED: nucleoprotein TPR-like isoform X1 [Salmo salar]	Salmo Salar	3058852	2786360	3373699	2730817	2872297	2809701	3181569	3135785	3226997	3054677	2933344	3131861	3061173	3058048	3025113	21.5446	21.422	21.6013	21.5426	21.5442	0.224419	0.411013	1.05659
1379	XP_014053329.1	PREDICTED: CAP-Gly domain-containing linker protein 2-like isoform X1 [Salmo salar]	Salmo Salar	5026561	4680076	4671224	5213472	5072626	4992389	2583835	2656950	2656797	4458390	4153282	4368889	3989410	4185182	3963323	22.1581	22.2743	21.3413	22.0588	21.9277	0.22392	0.411013	-1.35684
705	XP_013998828.1	PREDICTED: transcriptional activator protein Pur-beta-like [Salmo salar]	Salmo Salar	1843463	1804598	1749127	1914848	1902161	1923069	1914186	1866237	1733396	2395934	2314897	2341029	2336385	2196208	2241901	20.7832	20.8688	20.8317	21.1587	21.0963	0.225297	0.411043	1.15099
742	XP_014001178.1	PREDICTED: dolichyl-diphosphooligosaccharide--protein glycosyltransferase 48 kDa subunit-like [Salmo salar]	Salmo Salar	6768863	6152206	6927987	8812349	8715216	8611927	16178433	15431071	14348091	9177949	9025099	9434912	9492314	9307758	9452743	22.6905	23.0551	23.8793	23.1297	23.1723	0.225018	0.411043	1.43495
819	XP_014006153.1	PREDICTED: actin-related protein 2/3 complex subunit 2-like [Salmo salar]	Salmo Salar	8460877	8426350	8167594	9910330	9187667	9607068	11530821	10839831	10700709	9954850	9369397	9301049	10016532	9224160	10079488	23.0065	23.1957	23.3698	23.1595	23.2559	0.225111	0.411043	1.11781
1060	XP_014024549.1	PREDICTED: ubiquitin carboxyl-terminal hydrolase isozyme L5-like isoform X1 [Salmo salar]	Salmo Salar	872368	949876	821042	958783	999230	1081904	1161029	1100880	1128039	807899	1000705	982464	934667	1024939	1131875	19.7346	19.9305	20.1054	19.906	19.9671	0.225808	0.411117	1.11754
1376	XP_014053065.1	PREDICTED: hypoxia up-regulated protein 1 [Salmo salar]	Salmo Salar	4964056	5091721	4990685	5370998	5477450	5460645	3819251	3804419	3808838	4686465	4803408	4580131	4909940	5128151	4893450	22.2508	22.3806	21.8609	22.1601	22.2273	0.225697	0.411117	-1.17525
30	NP_001133197.1	isocitrate dehydrogenase 2-2 (NADP+), mitochondrial [Salmo salar]	Salmo Salar	5473454	5302034	5164693	5912434	5689362	5792207	14330725	13672208	13723052	6731049	6860361	7322042	6978154	6931434	7481521	22.3381	22.4657	23.7101	22.7099	22.7344	0.226305	0.411592	1.56869
77	NP_001133628.1	NMDA receptor-regulated protein 1 [Salmo salar]	Salmo Salar	3119693	3232288	3001808	3924504	3999189	3991077	9933097	9891152	9876400	4882826	4471864	4210840	4792428	4574465	4722939	21.573	21.9283	23.2377	22.0924	22.1713	0.226956	0.411919	1.68157
849	XP_014008852.1	PREDICTED: nuclear receptor-interacting protein 2-like [Salmo salar]	Salmo Salar	636331	699772	669885	497912	518682	477385	270234	271017	268590	450057	508047	435483	444168	483346	533481	19.3536	18.9255	18.0438	18.7797	18.8827	0.22674	0.411919	-1.48532
83	NP_001133677.1	probable aminopeptidase NPEPL1 [Salmo salar]	Salmo Salar	3421492	3563557	3347982	2814379	2956278	2692427	2970307	3039603	2981203	2519225	2485283	2331503	2478506	2525651	2465743	21.7062	21.4244	21.5075	21.245	21.241	0.227765	0.412957	-1.1762
517	XP_013988062.1	PREDICTED: matrix metalloproteinase-19-like [Salmo salar]	Salmo Salar	546566	504122	495144	595213	537655	607681	1529152	1523167	1407894	741073	699671	860770	672149	690428	546861	18.9434	19.183	20.5386	19.4993	19.3584	0.229354	0.415407	1.66502
122	NP_001134011.1	Aspartyl-tRNA synthetase, cytoplasmic [Salmo salar]	Salmo Salar	5552460	5663405	4626368	5667774	5417363	5697540	7861090	7962786	8244479	6185956	4651062	6081335	6115040	6097870	6241636	22.4047	22.4344	22.9248	22.536	22.5439	0.231052	0.418048	1.18815
23	NP_001133173.1	cofilin 2 [Salmo salar]	Salmo Salar	6198484	6430958	6139421	6445355	6444848	6108429	5173518	4930296	4721657	6104802	6042585	6086954	5713769	5793609	5913426	22.5635	22.6197	22.2332	22.5373	22.466	0.232846	0.420424	-1.13242
1305	XP_014047761.1	PREDICTED: ADP-ribose pyrophosphatase, mitochondrial isoform X1 [Salmo salar]	Salmo Salar	913765	953854	910767	1147273	1247686	1261795	680241	668288	724862	836417	813183	838289	914262	983276	970900	19.8015	20.2508	19.3757	19.6739	19.889	0.232782	0.420424	-1.30132
410	XP_013983423.1	PREDICTED: transcription factor BTF3 isoform X1 [Salmo salar]	Salmo Salar	8410277	9126940	8054973	11579171	11393991	11445756	5052716	4685965	4401455	8126641	7198193	7621481	8347483	8643761	8345991	23.0037	23.4483	22.1599	22.8616	22.9929	0.233498	0.421009	-1.46869
464	XP_013986003.1	PREDICTED: protein CutA homolog isoform X1 [Salmo salar]	Salmo Salar	14344912	14039116	14746024	14877455	14626082	14604084	7974287	8064193	7354320	13610251	12677200	12817413	12351787	12746186	11983940	23.774	23.802	22.9269	23.6116	23.5582	0.233653	0.421009	-1.34021
612	XP_013993510.1	PREDICTED: 60S ribosomal protein L36a-like [Salmo salar]	Salmo Salar	2317051	2390018	2277840	2528416	2270979	2158598	5423266	6026812	6033214	2945046	3077396	3048194	2727888	2962796	2721640	21.1439	21.1149	22.523	21.5395	21.3794	0.234748	0.422546	1.60723
139	NP_001134252.1	60S ribosomal protein L14 [Salmo salar]	Salmo Salar	6105455	6032752	5800363	7109505	7041129	6863101	15730839	16560362	16315874	7683889	8269156	8213690	7907248	8020811	8141399	22.5244	22.7474	23.9598	22.9696	22.9353	0.236084	0.423641	1.57173
341	XP_013978797.1	PREDICTED: non-specific lipid-transfer protein-like [Salmo salar]	Salmo Salar	802267	852911	906169	852164	827618	516317	832901	459480	857347	1166954	1104221	1138748	1087198	1155076	1129879	19.702	19.6586	19.6678	20.119	20.1077	0.235879	0.423641	1.21801
862	XP_014009865.1	PREDICTED: inactive tyrosine-protein kinase 7-like [Salmo salar]	Salmo Salar	1706797	1754186	1805554	1741113	1824577	2085922	2272145	2338239	2624353	1964252	1869860	2001284	1780463	1860395	1982295	20.7424	20.7991	21.157	20.9055	20.8272	0.235725	0.423641	1.14273
229	NP_001135205.1	Rab GDP dissociation inhibitor beta [Salmo salar]	Salmo Salar	3010288	3021951	2975896	3956334	3916487	3981168	3799206	3446565	4130790	4088502	4116228	4131724	4769884	4908157	5059578	21.5215	21.9157	21.8573	21.9729	22.2267	0.236521	0.42399	1.23146
145	NP_001134366.1	Peptide methionine sulfoxide reductase [Salmo salar]	Salmo Salar	567015	672717	941838	698337	669293	688438	608235	564097	672457	467022	243549	627190	885111	548608	638410	19.3596	19.393	19.2143	18.8331	19.2841	0.239002	0.427559	-1.2023
190	NP_001134842.1	probable signal peptidase complex subunit 2 [Salmo salar]	Salmo Salar	514648	550180	446683	547020	594463	606582	801334	751179	753290	568050	583367	618272	610947	656633	629184	18.9732	19.1812	19.5228	19.154	19.2631	0.238983	0.427559	1.17781
29	NP_001133196.1	isocitrate dehydrogenase 2-1 (NADP+), mitochondrial [Salmo salar]	Salmo Salar	3563234	3798350	3702528	3921199	3988996	4054638	7891318	8204100	7123988	4680620	4443531	3888002	4530441	4622270	4734282	21.8201	21.9276	22.9118	22.0833	22.1402	0.242184	0.428534	1.41872
79	NP_001133631.1	Eukaryotic peptide chain release factor GTP-binding subunit ERF3B [Salmo salar]	Salmo Salar	3853859	3367812	3210782	4171144	4081818	3975957	4396896	3999025	4111213	4045346	4090914	4124307	4220454	4124890	4146883	21.6834	21.9608	21.9711	21.964	21.9836	0.241612	0.428534	1.11021
137	NP_001134228.1	60S ribosomal protein L7a [Salmo salar]	Salmo Salar	25170524	25152214	24948329	33000331	31988108	30304077	65187769	65095053	61599057	37176508	34170250	37081200	32915411	32303153	32931892	24.5842	24.931	25.956	25.1442	24.9723	0.241778	0.428534	1.5156
428	XP_013984226.1	PREDICTED: ras-related protein Rab-14-like isoform X1 [Salmo salar]	Salmo Salar	2681601	2795984	3056039	3141877	3225385	3505328	2757656	3119900	3066206	3637931	4113721	3386084	3897423	4075710	4289304	21.4149	21.621	21.548	21.7947	21.9586	0.24364	0.428534	1.18849
562	XP_013990635.1	PREDICTED: aminomethyltransferase, mitochondrial-like [Salmo salar]	Salmo Salar	1174247	1351913	1331370	1285474	1441128	1307006	1234812	1344236	1482517	851646	910850	806115	922252	830633	749221	20.3445	20.3178	20.3584	19.6999	19.6639	0.242078	0.428534	-1.34145
571	XP_013991155.1	PREDICTED: keratin, type I cytoskeletal 18-like isoform X1 [Salmo salar]	Salmo Salar	242704714	232999848	251759751	261281545	275501695	276421317	111931323	108658442	108821031	196270794	203544332	200453957	222969679	211521728	222644527	27.8546	28.0375	26.6974	27.5787	27.7302	0.243036	0.428534	-1.52694
615	XP_013993876.1	PREDICTED: annexin A4-like [Salmo salar]	Salmo Salar	1014347	1095340	1224182	1122214	1320290	1449513	1502583	1608903	1874042	1175287	1261926	1343882	1199014	1408632	1619949	20.0629	20.3324	20.6176	20.2672	20.4259	0.242778	0.428534	1.18035
825	XP_014006725.1	PREDICTED: carbonyl reductase [NADPH] 1 [Salmo salar]	Salmo Salar	8707477	9644818	9097311	10866320	11565300	11463884	6862838	6693191	6837703	8402989	8926614	8576769	9340936	9439293	10085487	23.117	23.4506	22.7051	23.032	23.1702	0.24315	0.428534	-1.24374
890	XP_014011538.1	PREDICTED: glyceraldehyde-3-phosphate dehydrogenase [Salmo salar]	Salmo Salar	228496864	243255114	242413081	251240192	264285266	254472838	250460525	243880456	257358289	274664057	285893741	283336620	311971093	306482712	320213342	27.8529	27.9229	27.9	28.0779	28.2168	0.240332	0.428534	1.13054
925	XP_014015058.1	PREDICTED: DNA-dependent protein kinase catalytic subunit [Salmo salar]	Salmo Salar	583823	813485	738066	726105	579312	586834	2055162	2135012	2066904	886215	1066792	935157	1030356	780850	802251	19.4934	19.1626	20.979	19.8348	19.6137	0.24176	0.428534	1.75873
945	XP_014016906.1	PREDICTED: tropomyosin alpha-3 chain-like isoform X4 [Salmo salar]	Salmo Salar	7749752	7942466	8118586	8144731	8139891	8816350	7917295	7842116	8327065	11855811	12294014	11516910	12128208	11769707	12858382	22.9212	22.9574	22.9166	23.4991	23.5319	0.241061	0.428534	1.29823
999	XP_014020018.1	PREDICTED: 60S ribosomal protein L24 [Salmo salar]	Salmo Salar	7237414	7771398	7272545	8588766	9207073	8770404	19103361	18681340	18464920	9956223	9904796	10211858	10109636	9499732	9618053	22.794	23.0642	24.1551	23.2472	23.1973	0.240888	0.428534	1.52
1048	XP_014023807.1	PREDICTED: transcription and mRNA export factor ENY2-1 [Salmo salar]	Salmo Salar	1243129	1362978	1234994	1308441	1316484	1200176	1260921	1220946	1405409	1739830	2067781	1816246	1801723	1940197	2044724	20.2455	20.3194	20.266	20.7925	20.8878	0.240721	0.428534	1.28904
1069	XP_014025099.1	PREDICTED: vesicle-trafficking protein SEC22b-B-like isoform X2 [Salmo salar]	Salmo Salar	394552	507634	560253	546236	538758	634040	536990	525107	539845	325490	366716	159290	342277	310823	308455	18.9534	19.0592	19.0345	18.3123	18.2457	0.243551	0.428534	-1.39036
1167	XP_014033428.1	PREDICTED: tRNA (cytosine(34)-C(5))-methyltransferase-like isoform X1 [Salmo salar]	Salmo Salar	1086912	1146767	1082054	1452911	1450343	1357433	4128164	4021408	4177852	1695912	1743213	1606390	1523048	1639160	1762872	20.0518	20.468	21.9771	20.6936	20.6445	0.243719	0.428534	1.7965
1227	XP_014037211.1	PREDICTED: T-complex protein 1 subunit epsilon-like [Salmo salar]	Salmo Salar	2349405	2476966	2423206	3133462	3302081	3267589	1574449	1188490	1370065	2101906	1838495	2088582	2523236	2314881	2544850	21.2085	21.6398	20.3858	20.9941	21.2668	0.241867	0.428534	-1.45588
1587	XP_014069513.1	PREDICTED: unconventional myosin-Ic-like isoform X1 [Salmo salar]	Salmo Salar	324847	354994	370293	566538	601330	495338	1120428	1072358	1250359	572072	603634	577960	586973	629011	573878	18.4374	19.1118	20.0956	19.1406	19.1629	0.243421	0.428534	1.61526
1482	XP_014062249.1	PREDICTED: macrophage-capping protein-like isoform X1 [Salmo salar]	Salmo Salar	11570595	11690905	12051808	11380459	11460416	11518442	8291421	8783065	8381899	9943678	11212323	11119832	10344992	10213150	10634380	23.4789	23.4502	22.9988	23.4066	23.3024	0.24446	0.429404	-1.17166
1375	XP_014053019.1	PREDICTED: neural cell adhesion molecule 1-like isoform X9 [Salmo salar]	Salmo Salar	1044614	969981	1046697	1022771	1118626	1048938	981497	1033540	1113522	1365972	1360384	1323581	1368722	1397493	1524276	19.9945	20.0005	19.9792	20.3756	20.4144	0.245028	0.429968	1.19654
641	XP_013995699.1	PREDICTED: cadherin-2-like [Salmo salar]	Salmo Salar	1607489	1619299	1686573	1690205	1279679	1703226	1730601	1658437	1580979	1937166	2080779	1705345	2200166	2141043	2075121	20.6269	20.6888	20.6614	20.8855	21.0299	0.247247	0.432993	1.14956
702	XP_013998609.1	PREDICTED: syntaxin-12-like [Salmo salar]	Salmo Salar	712654	673055	654082	663190	626077	637498	685408	651836	640844	763863	823700	935426	901266	829698	982458	19.3604	19.2821	19.3141	19.6518	19.7816	0.247026	0.432993	1.19855
45	NP_001133309.1	Ubiquilin-4 [Salmo salar]	Salmo Salar	738999	763993	796098	584843	743728	651526	711450	797369	676064	1076423	1040886	1158509	941978	866650	971653	19.5432	19.3135	19.4404	20.0378	19.8453	0.249287	0.436071	1.27119
518	XP_013988138.1	PREDICTED: heterogeneous nuclear ribonucleoprotein A1-like isoform X1 [Salmo salar]	Salmo Salar	3072093	2910604	2943623	2903257	2888125	2798288	1912610	2358047	2090769	2590209	2831436	2797069	2609439	2581619	2665364	21.4892	21.4617	20.9956	21.4155	21.3153	0.249504	0.436071	-1.17552
127	NP_001134062.1	epididymal secretory protein E1 precursor [Salmo salar]	Salmo Salar	3808116	3790287	3453014	3895785	4067459	3736477	3738973	3932231	3465348	6297759	6119128	6152870	6391554	6639456	6571184	21.8539	21.8935	21.8342	22.5528	22.6477	0.250713	0.437308	1.3863
946	XP_014016907.1	PREDICTED: protein unc-45 homolog B-like isoform X1 [Salmo salar]	Salmo Salar	8431221	8207729	8982364	8108238	8231411	8281742	8621011	8770232	7708300	4613505	4919680	4662561	3911884	4579468	4807231	23.0073	22.9727	23.0394	22.1527	22.1267	0.250603	0.437308	-1.46448
1525	XP_014065632.1	PREDICTED: heterogeneous nuclear ribonucleoprotein Q isoform X1 [Salmo salar]	Salmo Salar	762429	769632	755787	959726	906089	967335	2468877	2130730	2153722	1086496	1028590	1275869	1019155	1083411	1032699	19.5402	19.8723	21.0384	20.0513	19.978	0.251457	0.438168	1.56876
8	NP_001133064.1	40S ribosomal protein S13 [Salmo salar]	Salmo Salar	2630037	2996055	2710883	3909632	3867695	4159526	8386714	8647015	8777276	4123931	4174248	3929999	4164718	3987834	4639371	21.3703	21.8986	23.0438	21.9756	21.9898	0.252932	0.439964	1.62666
458	XP_013985649.1	PREDICTED: peptidyl-prolyl cis-trans isomerase NIMA-interacting 1-like [Salmo salar]	Salmo Salar	2243486	2166454	2258272	2573797	2370102	1036291	2205300	2325899	2248938	3531441	3318887	3745371	3522422	3197532	3507269	21.0973	21.1765	21.1008	21.7518	21.7419	0.252992	0.439964	1.31458
1349	XP_014051371.1	PREDICTED: transcription elongation factor SPT6 [Salmo salar]	Salmo Salar	417266	388462	362401	420636	331686	433275	448003	544424	498691	418292	405424	353548	496607	465373	355622	18.5674	18.6822	18.9278	18.6291	18.828	0.254837	0.442731	1.12517
419	XP_013983891.1	PREDICTED: sarcoplasmic/endoplasmic reticulum calcium ATPase 2 [Salmo salar]	Salmo Salar	3424441	3227499	3187902	4124177	4301730	4133307	5337593	5147935	5222212	4061101	3894047	4186186	3940960	4130233	4243056	21.622	21.9789	22.3162	21.9534	21.9778	0.255754	0.442839	1.21593
733	XP_014000690.1	PREDICTED: methylmalonyl-CoA mutase, mitochondrial isoform X1 [Salmo salar]	Salmo Salar	962394	617860	728239	950264	1004543	980791	2414614	2490660	2422180	1040061	1090970	1060134	1083509	1093859	1187125	19.4741	19.9036	21.2079	20.0158	20.061	0.256167	0.442839	1.66949
895	XP_014011995.1	PREDICTED: splicing factor 3B subunit 2 isoform X1 [Salmo salar]	Salmo Salar	2117655	2217360	2276587	2243046	2230778	2328413	2192582	1958476	2195719	3172524	2872543	2763943	2839426	3102365	2885199	21.0804	21.097	21.0642	21.4539	21.4602	0.255181	0.442839	1.17886
917	XP_014014214.1	PREDICTED: V-type proton ATPase subunit C 1-A [Salmo salar]	Salmo Salar	1840403	1822176	1698085	1803555	2013935	2017237	2800260	2731233	2588859	2079385	2661550	2349854	1924387	1930514	1982397	20.7972	20.9416	21.3811	21.1641	20.8806	0.25604	0.442839	1.20792
1603	XP_014071007.1	PREDICTED: 2-oxoisovalerate dehydrogenase subunit alpha, mitochondrial [Salmo salar]	Salmo Salar	1884365	1856844	1844588	2166436	2221946	2236900	1817148	1592467	1723141	1877533	1892081	1927668	1826807	1862645	1951898	20.8244	21.0834	20.7166	20.8515	20.8289	0.255651	0.442839	-1.11333
214	NP_001135112.1	Elongation factor 1-gamma [Salmo salar]	Salmo Salar	53184379	51432021	50884927	58328990	57054522	56717113	53624502	52184190	52986098	44838422	45632835	44165373	49216036	49745868	48911684	25.6162	25.7658	25.6591	25.4182	25.5526	0.257344	0.444434	-1.10779
356	XP_013979611.1	PREDICTED: arpin isoform X1 [Salmo salar]	Salmo Salar	1899766	1923469	2212377	1802561	1767534	1989406	1821614	1828514	2071005	2279955	2711444	2488808	2219911	2640180	2536532	20.8753	20.7816	20.8022	21.247	21.2744	0.257926	0.44471	1.21373
920	XP_014014330.1	PREDICTED: cytosolic Fe-S cluster assembly factor NUBP2 isoform X1 [Salmo salar]	Salmo Salar	506008	549108	533331	574449	644851	675154	342187	385466	336444	494119	526393	414922	524237	535714	581194	19.0247	19.2986	18.3844	18.9145	19.0311	0.258013	0.44471	-1.30583
260	NP_001140078.1	2-peptidylprolyl isomerase A [Salmo salar]	Salmo Salar	20435901	21038093	16404017	27689149	26147122	22019364	13475287	13000926	11053465	21062870	17757608	15070621	25189712	21834211	19105652	24.2846	24.6401	23.6321	24.0819	24.3801	0.25907	0.446091	-1.34817
822	XP_014006524.1	PREDICTED: translationally-controlled tumor protein homolog [Salmo salar]	Salmo Salar	36180841	35207165	33197830	40834625	37163093	39308949	21752635	22883047	22851512	29822058	32046681	32146654	33902928	35146083	34712283	25.0694	25.2284	24.4458	24.9337	25.0489	0.261387	0.448259	-1.26522
967	XP_014018037.1	PREDICTED: structural maintenance of chromosomes protein 4-like isoform X1 [Salmo salar]	Salmo Salar	514203	712968	699871	485533	580358	716939	2157266	2065403	2236449	923613	966968	954286	732650	508346	743147	19.4167	19.1466	21.0408	19.8641	19.4828	0.261129	0.448259	1.79943
1012	XP_014021371.1	PREDICTED: eukaryotic translation initiation factor 6 [Salmo salar]	Salmo Salar	2687166	2697528	2864266	2712075	2630137	2677897	1585557	1716309	1621223	2572331	2508856	2683962	2189117	2241895	2369966	21.3632	21.3527	20.6287	21.2946	21.0963	0.261834	0.448259	-1.27581
1047	XP_014023782.1	PREDICTED: mesencephalic astrocyte-derived neurotrophic factor-like [Salmo salar]	Salmo Salar	3287871	3462585	3536043	3106736	3304062	3369470	3393474	3335708	2797166	4287205	4638818	4272047	4369654	4148908	4090689	21.7234	21.6558	21.6696	22.0316	21.9843	0.261163	0.448259	1.15312
1446	XP_014059008.1	PREDICTED: DNA replication licensing factor mcm5-like [Salmo salar]	Salmo Salar	3903726	3804759	4014023	4405640	4416522	4320783	15804936	15494847	15871570	5406122	5465800	5469890	5490955	5405312	5514583	21.8964	22.0709	23.9139	22.382	22.3886	0.26187	0.448259	1.88056
1510	XP_014064345.1	PREDICTED: cullin-associated NEDD8-dissociated protein 1-like, partial [Salmo salar]	Salmo Salar	558728	706526	591144	712232	896953	796326	741790	889572	911814	722507	722320	811775	959466	916042	1036691	19.1732	19.603	19.7628	19.4627	19.8719	0.260758	0.448259	1.24058
1325	XP_014049347.1	PREDICTED: eukaryotic translation initiation factor 3 subunit D-like isoform X2 [Salmo salar]	Salmo Salar	3960450	3854327	3958250	5468305	5242338	5231556	9314698	9306709	8896684	5486436	5645079	5269476	5254962	5333874	5562263	21.9164	22.3218	23.1498	22.3874	22.3468	0.26217	0.448334	1.42297
1124	XP_014029046.1	PREDICTED: splicing factor 3B subunit 1 isoform X1 [Salmo salar]	Salmo Salar	1300653	1181431	1116537	1113169	1156366	1196436	2946852	3154872	3000947	1511044	1349081	1504704	1385092	1344408	1342971	20.1721	20.1412	21.517	20.521	20.3585	0.263282	0.449795	1.56073
878	XP_014011090.1	PREDICTED: ras-related protein Rab-1B [Salmo salar]	Salmo Salar	692900	663195	637359	830669	844617	897950	780154	738464	591564	1257161	1218118	1199230	1467989	1473518	1414091	19.3391	19.6879	19.4942	20.2162	20.4854	0.264989	0.452268	1.46587
90	NP_001133716.1	transformer-2 protein homolog beta [Salmo salar]	Salmo Salar	1670417	1725775	1642170	1769221	2015114	2054046	1075825	1049668	1018716	1402407	1634811	1593506	1343448	1639774	1749331	20.6718	20.9424	20.0015	20.6038	20.6451	0.266771	0.454483	-1.31069
357	XP_013979641.1	PREDICTED: nuclear transport factor 2 [Salmo salar]	Salmo Salar	2015110	2266616	2128898	2302080	2394938	2348302	1562809	1534319	1590310	2074773	2003141	2051940	2083880	2026144	2220705	21.0217	21.1632	20.5757	20.9686	20.9908	0.266913	0.454483	-1.18706
442	XP_013984776.1	PREDICTED: eukaryotic translation initiation factor 1A, X-chromosomal-like [Salmo salar]	Salmo Salar	3456213	3429311	3369117	3677600	3400260	3607971	2883988	2659671	2612386	3381666	3430574	3468362	3181534	3174095	3236016	21.7095	21.7828	21.3428	21.71	21.6013	0.267067	0.454483	-1.14452
947	XP_014016960.1	PREDICTED: 3-ketoacyl-CoA thiolase, mitochondrial-like [Salmo salar]	Salmo Salar	990135	994851	965537	863529	997866	935202	397688	496425	435233	818771	766320	877740	821097	822529	776834	19.9173	19.8349	18.7314	19.6431	19.6472	0.267629	0.454812	-1.44946
1023	XP_014022155.1	PREDICTED: heterochromatin protein 1-binding protein 3-like [Salmo salar]	Salmo Salar	1571710	1591595	1562454	1492632	1517863	1460885	4500957	4473416	4506173	1886754	1904113	1847768	1840983	1966712	1917905	20.5839	20.5094	22.1018	20.8475	20.8711	0.267782	0.454812	1.65496
1292	XP_014047038.1	PREDICTED: protein arginine N-methyltransferase 5 isoform X1 [Salmo salar]	Salmo Salar	1257761	1306770	1382162	1444056	1397241	1486303	1498250	1645858	1570503	1437329	1383286	1387960	1520735	1349541	1520742	20.3176	20.4617	20.5828	20.4045	20.5363	0.268898	0.456265	1.08542
270	NP_001158815.1	Leucyl-tRNA synthetase, cytoplasmic [Salmo salar]	Salmo Salar	4832783	4745513	4732286	5926542	5908712	6078503	14423132	14395740	15065388	6440414	6471603	6525987	6176810	6596390	6594036	22.1781	22.4988	23.7819	22.6257	22.6527	0.270757	0.458973	1.60398
928	XP_014015416.1	PREDICTED: glycine--tRNA ligase [Salmo salar]	Salmo Salar	6029843	5919720	5991489	6598753	6285057	6149510	6269090	6131669	5723867	6645963	6357305	6696152	6931463	6580144	6610928	22.5145	22.5835	22.5478	22.664	22.6564	0.271213	0.459144	1.05247
965	XP_014017949.1	PREDICTED: mitochondrial fission factor homolog A-like isoform X1 [Salmo salar]	Salmo Salar	391343	376574	325895	377643	340177	337541	414655	380083	381113	160147	211315	175126	166301	199219	183547	18.5226	18.3759	18.5399	17.418	17.4858	0.271384	0.459144	-1.5526
662	XP_013996876.1	PREDICTED: LOW QUALITY PROTEIN: epiplakin [Salmo salar]	Salmo Salar	44202139	45178880	44965602	33103697	33125089	32611777	30706792	31942178	31049904	34560736	34639157	35578449	32503219	32773788	33942811	25.4223	24.9805	24.8881	25.0459	24.966	0.271992	0.459727	-1.17669
724	XP_014000191.1	PREDICTED: talin-1 isoform X1 [Salmo salar]	Salmo Salar	104866228	106933599	104832482	107191753	108243137	107624949	86266100	84740535	90499555	103502409	100065050	98973545	103776476	103245009	103545403	26.644	26.6814	26.3623	26.5764	26.6257	0.272259	0.459734	-1.10287
1568	XP_014068701.1	PREDICTED: vesicular integral-membrane protein VIP36-like isoform X1 [Salmo salar]	Salmo Salar	1323738	1367222	1234269	1163776	1159064	1176674	1059925	1095383	1087152	1195750	1113827	1168447	1197884	1161745	1186378	20.3362	20.1504	20.0521	20.1562	20.1781	0.273054	0.46063	-1.08258
1442	XP_014058406.1	PREDICTED: hematological and neurological expressed 1 protein-like isoform X1 [Salmo salar]	Salmo Salar	1134879	1163124	1162788	1195616	1158402	1101803	549321	613941	250905	959863	1066288	1028336	925726	977269	1014493	20.1492	20.1437	19.0673	19.9719	19.8984	0.273636	0.460795	-1.41478
1508	XP_014064293.1	PREDICTED: cleavage and polyadenylation specificity factor subunit 6 isoform X1 [Salmo salar]	Salmo Salar	1263141	1248294	1279962	1211086	1335876	1347413	1197065	1287866	1521783	1483769	1539195	1618014	1707564	1641397	1712309	20.2686	20.3494	20.2966	20.5537	20.7035	0.273679	0.460795	1.15586
1253	XP_014040791.1	PREDICTED: glycine-rich cell wall structural protein 1.0-like isoform X1 [Salmo salar]	Salmo Salar	1770531	1854081	2171512	1925976	2403780	2541926	4158403	4233336	4901896	2244070	2329003	2565778	2638403	2604794	2939596	20.8223	21.1969	22.0134	21.1513	21.3312	0.27441	0.46158	1.40352
1254	XP_014040920.1	PREDICTED: alpha-2-macroglobulin receptor-associated protein isoform X1 [Salmo salar]	Salmo Salar	2049964	2003097	1904446	2032552	1965264	1847369	2009205	1920928	1761259	2849835	2674242	2952874	2718483	2696271	2606299	20.9338	20.9063	20.8734	21.4424	21.3625	0.275148	0.462376	1.23634
414	XP_013983729.1	PREDICTED: AP-3 complex subunit beta-1-like [Salmo salar]	Salmo Salar	282498	332212	349234	368279	357423	377236	615193	712047	766250	405656	407226	400845	398975	398223	469732	18.3417	18.4904	19.4416	18.6299	18.6059	0.276338	0.463654	1.39126
636	XP_013995384.1	PREDICTED: 60S ribosomal protein L5-like isoform X1 [Salmo salar]	Salmo Salar	943235	1089152	828064	1592366	1439401	1540900	3173653	3039485	3032460	1574605	1549551	1595292	1543121	1392121	1473850	19.8473	20.5553	21.5354	20.5866	20.4912	0.27653	0.463654	1.59078
725	XP_014000279.1	PREDICTED: pre-mRNA-processing factor 39 isoform X1 [Salmo salar]	Salmo Salar	1226642	1244566	1221052	1117827	1127382	1112325	1479905	1562233	1645020	1205256	1280565	1228754	1263935	1276608	1247545	20.2263	20.0923	20.5752	20.2288	20.2695	0.276705	0.463654	1.14753
1036	XP_014023036.1	PREDICTED: bis(5'-nucleosyl)-tetraphosphatase [asymmetrical] isoform X1 [Salmo salar]	Salmo Salar	1251466	1104412	1257934	1863784	1759256	1781253	404971	685516	1254491	1510409	1080203	872580	1423377	1384542	878842	20.2552	20.7645	19.3868	20.0429	20.401	0.277405	0.46438	-1.48068
152	NP_001134424.1	Calcyclin-binding protein [Salmo salar]	Salmo Salar	1734914	1868599	1852237	2247157	2256099	2079841	3653569	3400961	3264631	2350781	2320368	2108430	2247434	2356320	2197066	20.8208	21.0997	21.6975	21.1459	21.0998	0.279187	0.466917	1.27825
111	NP_001133956.1	THAP domain-containing protein 11 [Salmo salar]	Salmo Salar	260162	187402	253628	347715	331248	313665	173819	44339	213683	250616	197803	247166	259527	263321	266215	17.9524	18.3376	17.4072	17.9151	18.0065	0.279765	0.466989	-1.29117
1310	XP_014048047.1	PREDICTED: ribose-5-phosphate isomerase-like [Salmo salar]	Salmo Salar	1538488	1622426	1634786	1846352	1984054	1881061	797357	756599	783741	1474999	1502014	1315083	1443752	1510223	1518292	20.6297	20.8431	19.58	20.4923	20.5263	0.27967	0.466989	-1.45083
454	XP_013985377.1	PREDICTED: fructose-bisphosphate aldolase C [Salmo salar]	Salmo Salar	24457530	25242333	25435260	24106027	24485743	24531516	14570341	15106870	15283380	22662476	22753661	22122952	21345798	23217591	22596947	24.5893	24.5454	23.8487	24.4338	24.4296	0.280713	0.467231	-1.25703
671	XP_013997383.1	PREDICTED: splicing factor, proline- and glutamine-rich-like isoform X1 [Salmo salar]	Salmo Salar	14082124	14316181	14202562	16488901	14538626	16073750	15277554	14965171	15025547	16718008	18362761	18796109	18087716	18467008	18780784	23.7596	23.9382	23.8409	24.1303	24.1384	0.280252	0.467231	1.13888
1206	XP_014035847.1	PREDICTED: poly(ADP-ribose) glycohydrolase-like isoform X1 [Salmo salar]	Salmo Salar	151473	364860	295303	364194	441206	415442	546005	523306	614521	363018	392306	449284	413522	377761	453301	18.1718	18.6643	19.0586	18.5816	18.6576	0.280505	0.467231	1.27268
675	XP_013997531.1	PREDICTED: heterogeneous nuclear ribonucleoprotein R-like isoform X1 [Salmo salar]	Salmo Salar	5710586	5615158	6002061	6241090	6451527	6475706	11762907	13253916	13526814	7443705	7477712	7346542	6909416	6634904	6726750	22.4452	22.6212	23.6599	22.8276	22.6815	0.280992	0.467249	1.43706
1316	XP_014048551.1	PREDICTED: 40S ribosomal protein S11 [Salmo salar]	Salmo Salar	18775397	17648994	18137080	21804697	22506172	22009681	49887905	49864896	49941921	25231895	24523410	23979425	23737994	23066545	23352575	24.1124	24.3916	25.5722	24.5477	24.4771	0.281586	0.467791	1.53008
1513	XP_014064854.1	PREDICTED: 40S ribosomal protein S3a isoform X1 [Salmo salar]	Salmo Salar	25015938	24685655	24123935	32263377	32282918	31776450	61674210	61123920	60871467	32493705	32601793	33353745	34223273	33873777	33500893	24.5572	24.9434	25.8652	24.9584	25.0137	0.283044	0.469767	1.44276
444	XP_013984783.1	PREDICTED: lipocalin-like isoform X1 [Salmo salar]	Salmo Salar	4718561	4979079	5149257	5347324	5891076	5662647	3053373	3226697	3406722	4283980	4763310	4565578	5025133	4931739	5404238	22.2474	22.433	21.6216	22.1224	22.2607	0.283672	0.469894	-1.26459
1099	XP_014027913.1	PREDICTED: nucleolar protein 6 isoform X1 [Salmo salar]	Salmo Salar	1081625	1311277	1044478	1374710	1439847	1540879	1290834	1271871	1319653	670946	696473	665510	626014	741492	776320	20.0448	20.4575	20.2999	19.3558	19.5001	0.283915	0.469894	-1.44647
1457	XP_014059591.1	PREDICTED: signal transducer and activator of transcription 3-like isoform X1 [Salmo salar]	Salmo Salar	1182795	1090485	1217254	1228567	1192059	1281842	1214960	1332401	1217016	1084897	1030199	1125923	1086731	1049885	1164075	20.1738	20.2285	20.2149	20.0491	20.0516	0.283928	0.469894	-1.06877
437	XP_013984565.1	PREDICTED: adenylosuccinate synthetase isozyme 2-like [Salmo salar]	Salmo Salar	660958	628061	591863	955878	822806	720235	908921	902140	891835	818056	706742	752620	896371	791113	905822	19.2605	19.6502	19.783	19.5216	19.7737	0.284259	0.469996	1.17886
1013	XP_014021415.1	PREDICTED: dynactin subunit 2 isoform X1 [Salmo salar]	Salmo Salar	858202	890731	917200	754572	985028	884694	826537	836944	866294	1433750	1412304	1267983	1381978	1542050	1616339	19.7646	19.7548	19.6748	20.4296	20.5564	0.285601	0.471768	1.37606
1321	XP_014048853.1	PREDICTED: DNA (cytosine-5)-methyltransferase 1 isoform X3 [Salmo salar]	Salmo Salar	480898	491761	674017	769176	727843	744294	1864622	1729055	1535814	813341	761805	851864	758563	703007	707760	18.9076	19.5055	20.7216	19.6335	19.4329	0.289262	0.476913	1.65034
1329	XP_014049569.1	PREDICTED: luc7-like protein 3 [Salmo salar]	Salmo Salar	677401	888255	888672	761848	931436	940895	946257	926927	987759	623286	672110	669250	603229	655949	641818	19.7606	19.8291	19.8519	19.3522	19.2918	0.289042	0.476913	-1.22794
1044	XP_014023619.1	PREDICTED: nuclear receptor coactivator 5 isoform X1 [Salmo salar]	Salmo Salar	7114541	6897246	7094206	8197639	7718345	7807569	5882009	5872217	5849270	6752753	6615199	6279439	7404460	7451906	7135416	22.7582	22.8964	22.4855	22.6574	22.82	0.289653	0.477107	-1.12745
726	XP_014000298.1	PREDICTED: tropomyosin alpha-3 chain isoform X8 [Salmo salar]	Salmo Salar	4763405	4800720	4654603	4335048	4303027	4157517	2853221	2964713	2906923	3934512	4162341	4013683	4331533	4152236	4296600	22.1836	22.0369	21.4711	21.9365	22.0348	0.289947	0.477142	-1.22785
1073	XP_014025569.1	PREDICTED: 60S ribosomal protein L27a [Salmo salar]	Salmo Salar	11441464	11048991	10744446	16043563	16079236	15695580	27372194	26891681	26454940	16594683	15927322	15801248	15915512	15510999	15449612	23.3974	23.9355	24.6807	23.925	23.8868	0.291055	0.478514	1.41196
670	XP_013997349.1	PREDICTED: adenylate kinase 2, mitochondrial-like isoform X1 [Salmo salar]	Salmo Salar	3892048	4068254	3818951	4762686	4788086	4596520	2561129	2325932	2100782	3602968	3744945	3539406	4365099	3909604	3994520	21.8921	22.1833	21.1494	21.7808	21.9296	0.291581	0.478603	-1.3359
1162	XP_014033050.1	PREDICTED: acyl-protein thioesterase 2-like [Salmo salar]	Salmo Salar	700658	624586	638674	657737	613375	637990	610500	523931	636613	872288	921564	881162	957173	884031	980819	19.2847	19.2832	19.2196	19.749	19.8684	0.291786	0.478603	1.25564
1574	XP_014068827.1	PREDICTED: FAS-associated factor 2 [Salmo salar]	Salmo Salar	1360000	1284072	1305993	1528787	1508365	1365226	1240193	980438	1072496	1148149	1350144	1223965	1344721	1385366	1404552	20.3167	20.5246	20.0325	20.2231	20.4018	0.291931	0.478603	-1.14987
793	XP_014004641.1	PREDICTED: calcium homeostasis endoplasmic reticulum protein isoform X1 [Salmo salar]	Salmo Salar	1370890	1467004	1688494	1525508	1863658	1862077	1582294	1738088	2006567	1762336	2246807	2118417	1630420	1906230	2441045	20.4844	20.8285	20.7291	21.0146	20.8623	0.292678	0.479377	1.15844
738	XP_014001019.1	PREDICTED: glucose-6-phosphate 1-dehydrogenase-like isoform X1 [Salmo salar]	Salmo Salar	4025800	3879730	4107593	3947887	4017495	4079286	6065904	5988485	5921041	4264575	4263370	4175468	4444782	4363098	4366343	21.9408	21.9379	22.5138	22.0236	22.058	0.293531	0.480323	1.19672
1219	XP_014036550.1	PREDICTED: phosphoenolpyruvate carboxykinase [GTP], mitochondrial isoform X1 [Salmo salar]	Salmo Salar	1703000	1697751	1689646	1713967	1756555	1720342	1791911	1724609	1935719	1154976	1206505	1220379	1212754	1235916	1193504	20.6952	20.7143	20.7731	20.2024	20.2099	0.294121	0.480388	-1.23938
1256	XP_014041528.1	PREDICTED: propionyl-CoA carboxylase alpha chain, mitochondrial-like [Salmo salar]	Salmo Salar	733357	815233	817280	679435	691948	723622	1091608	963260	1083968	859448	873830	837448	777591	830397	762962	19.6369	19.4003	20.0479	19.7131	19.5687	0.294095	0.480388	1.19578
81	NP_001133655.1	Eukaryotic translation initiation factor 2 subunit 1 [Salmo salar]	Salmo Salar	351491	452155	397034	524220	590463	522420	678688	657151	741816	472426	497579	413450	593169	547688	565516	18.5989	18.9998	19.3724	18.8497	19.1092	0.294514	0.48058	1.24064
951	XP_014017043.1	PREDICTED: tRNA (uracil-5-)-methyltransferase homolog A-like [Salmo salar]	Salmo Salar	618801	634256	575003	580473	618399	601199	1046976	1091105	1147141	665153	704908	758719	677562	649553	610530	19.2391	19.1975	20.0574	19.4271	19.3091	0.295501	0.481742	1.30093
1554	XP_014067710.1	PREDICTED: RNA-binding motif protein, X chromosome-like isoform X1 [Salmo salar]	Salmo Salar	2414628	2344005	2572048	2107649	2295909	2504104	2169969	2434455	2426365	2258966	2467532	2426285	2390456	2360208	2597175	21.2034	21.1306	21.2104	21.2103	21.1889	0.295781	0.481748	1.02539
962	XP_014017796.1	PREDICTED: histone H3.3 [Salmo salar]	Salmo Salar	1828178	1866106	1949373	2077924	2295250	2346984	66284506	69488550	74278409	3940764	3972031	4042061	3655143	3683864	3536034	20.8316	21.1302	26.0503	21.9214	21.8015	0.29667	0.482746	4.84611
906	XP_014012867.1	PREDICTED: aldehyde dehydrogenase, mitochondrial-like [Salmo salar]	Salmo Salar	2958680	3227321	3264146	2435443	3867073	3672736	2211938	2354978	1907371	2920066	3077782	3097324	3214989	3251440	3491830	21.6219	21.8084	21.0769	21.5535	21.6326	0.298707	0.485607	-1.22618
1062	XP_014024678.1	PREDICTED: uncharacterized protein LOC106584198 isoform X2 [Salmo salar]	Salmo Salar	13312109	12286970	12481978	13762408	12989087	13393312	12684157	12333917	11889678	18891520	18649335	19713902	17919093	18020301	17399853	23.5733	23.675	23.5561	24.1712	24.095	0.29912	0.485827	1.2454
173	NP_001134634.1	costars family protein ABRACL [Salmo salar]	Salmo Salar	1363989	1273378	1440659	1596871	1679426	1626072	1031146	1060320	1009744	1291571	1327112	1398075	1420495	1382831	1449439	20.3794	20.633	19.9758	20.3399	20.438	0.301177	0.488713	-1.19331
503	XP_013987556.1	PREDICTED: MICOS complex subunit MIC25 isoform X1 [Salmo salar]	Salmo Salar	949423	835590	857797	772485	805076	862361	942814	796052	833883	1076671	912067	1062296	904598	945792	919686	19.7103	19.6188	19.6695	20.0188	19.8108	0.301496	0.488777	1.12388
47	NP_001133352.1	retrograde Golgi transport protein RGP1 homolog [Salmo salar]	Salmo Salar	746459	799918	786221	792787	812981	951767	786159	739707	846252	775737	702862	851521	753697	829389	792799	19.5846	19.6329	19.5845	19.5652	19.5966	0.303897	0.491756	-1.01863
847	XP_014008561.1	PREDICTED: sorting and assembly machinery component 50 homolog B [Salmo salar]	Salmo Salar	332737	751103	415863	802766	839483	811797	3247349	2991649	3022310	858935	914278	835196	760299	679834	806744	18.6657	19.6308	21.5272	19.7122	19.5362	0.303761	0.491756	2.15888
33	NP_001133209.1	ribosomal protein S23-1 [Salmo salar]	Salmo Salar	12956104	12892067	12981953	15861864	16403309	16321399	29791840	31583612	31714861	17041271	17591163	16619890	16478819	16610358	15999700	23.6271	23.9603	24.9127	24.0225	23.9741	0.305233	0.493461	1.42347
1074	XP_014025621.1	PREDICTED: protein disulfide-isomerase A3-like [Salmo salar]	Salmo Salar	41831325	42570839	43296916	38737428	39566914	37991683	38523983	38486592	40784360	59198318	62288218	61601036	55788317	57231609	58337817	25.3434	25.2072	25.1993	25.8765	25.7703	0.305951	0.494163	1.2658
447	XP_013984815.1	PREDICTED: ADP/ATP translocase 2-like [Salmo salar]	Salmo Salar	7175952	7313385	7175197	8377879	8467945	8382150	42835295	42024820	38761423	11717404	10506665	11176253	9470650	9596570	9403624	22.7747	22.9989	25.3247	23.4139	23.175	0.306596	0.494613	2.12052
1123	XP_014029041.1	PREDICTED: 60 kDa heat shock protein, mitochondrial [Salmo salar]	Salmo Salar	16383810	18305211	17220632	18060968	19239258	19329796	10203780	10063124	10669969	16030252	16239334	15851634	16927543	17390048	15594097	24.0376	24.1975	23.2826	23.9343	24.0129	0.306796	0.494613	-1.29624
1291	XP_014046901.1	PREDICTED: histone H4 [Salmo salar]	Salmo Salar	7960852	7806477	8126906	9373940	9418650	9488538	287530059	279511230	299358904	16310299	16403826	16430294	14184613	14323989	14440986	22.9245	23.1671	28.0991	23.9675	23.7719	0.308047	0.496172	4.70352
614	XP_013993793.1	PREDICTED: serine/arginine-rich splicing factor 9-like [Salmo salar]	Salmo Salar	4523846	4812029	4616200	4834005	5137888	4874606	2977385	2863049	2710260	4201675	4513865	4950810	4117389	4208573	4438420	22.1383	22.2169	21.4491	22.1059	22.0049	0.308802	0.496315	-1.25201
761	XP_014002559.1	PREDICTED: nascent polypeptide-associated complex subunit alpha-like isoform X1 [Salmo salar]	Salmo Salar	3676108	3465901	3657654	4131590	4185380	4054763	2286894	2269369	2406234	3203260	3452956	3656664	3640644	3442760	3948211	21.8025	21.9783	21.125	21.7194	21.7958	0.309273	0.496315	-1.26898
828	XP_014007164.1	PREDICTED: acyl-CoA-binding protein-like [Salmo salar]	Salmo Salar	1058269	889154	1008009	1022990	1327518	1380887	249067	224253	439030	799639	889954	783404	1072668	928964	988570	19.9431	20.3403	17.9262	19.609	19.915	0.309123	0.496315	-1.98844
998	XP_014019878.1	PREDICTED: peptidyl-prolyl cis-trans isomerase FKBP7 [Salmo salar]	Salmo Salar	1334696	1296903	1529628	1329824	1567325	1601918	931251	1013451	1100236	1139342	1223486	1411494	1439788	1349913	1492456	20.3481	20.5799	19.9508	20.2226	20.4574	0.309272	0.496315	-1.19226
587	XP_013992370.1	PREDICTED: phosphatidylinositol-binding clathrin assembly protein-like isoform X1 [Salmo salar]	Salmo Salar	212078	193648	195093	252487	271692	259838	194787	282174	262828	222383	243586	247429	270824	258549	279825	17.5738	17.9873	18.0038	17.8941	18.047	0.309832	0.496755	1.14956
490	XP_013987032.1	PREDICTED: 3-hydroxybutyrate dehydrogenase type 2 isoform X1 [Salmo salar]	Salmo Salar	5482039	5806726	5617934	5788799	5994870	6184434	9825339	10044792	10500436	5987404	6442113	6306645	6479001	6150226	6375129	22.4216	22.5153	23.2599	22.5884	22.604	0.312028	0.497082	1.27369
550	XP_013989799.1	PREDICTED: ATP synthase F(0) complex subunit B1, mitochondrial-like [Salmo salar]	Salmo Salar	7691078	5792429	6053847	8824504	6922617	7095252	11670668	11797067	12314354	5670847	7053951	7582037	7757634	6400337	7484533	22.5294	22.7584	23.4919	22.75	22.8355	0.311351	0.497082	1.30304
582	XP_013992076.1	PREDICTED: complement component 1 Q subcomponent-binding protein, mitochondrial-like isoform X1 [Salmo salar]	Salmo Salar	4924674	4677010	5111955	5022458	5482664	5351097	3717833	3798004	4066164	4569796	4748804	4522853	4705623	5111239	5110381	22.2316	22.3514	21.8568	22.1237	22.285	0.3117	0.497082	-1.15109
784	XP_014004162.1	PREDICTED: tax1-binding protein 3 [Salmo salar]	Salmo Salar	763842	819553	771372	777815	796104	762928	435775	524565	542983	632868	756718	686572	763324	821298	723811	19.5571	19.5691	19.0008	19.3891	19.5419	0.311633	0.497082	-1.19126
1075	XP_014025699.1	PREDICTED: cytochrome c oxidase subunit 5A, mitochondrial-like [Salmo salar]	Salmo Salar	2306849	2381353	2393067	2311807	2208832	2175113	1950878	1900785	2119544	2276102	2170271	2327435	2074213	2147274	2190441	21.1834	21.0749	20.8957	21.1181	21.0341	0.310655	0.497082	-1.08158
1241	XP_014039136.1	PREDICTED: annexin A5-like [Salmo salar]	Salmo Salar	1578870	1456900	1492758	1626347	1663785	1803724	1870527	1988501	2189416	1628094	1400438	1721086	1751724	1577466	1677575	20.5095	20.666	20.9232	20.6348	20.6779	0.311787	0.497082	1.11537
1577	XP_014069035.1	PREDICTED: high mobility group-T protein-like isoform X1 [Salmo salar]	Salmo Salar	1047436	1085494	393150	1396337	1363255	1182293	981840	580664	551329	950715	846409	929671	1070763	1223947	1148731	19.9984	20.3786	19.1473	19.8264	20.1316	0.312015	0.497082	-1.40129
457	XP_013985646.1	PREDICTED: WD repeat-containing protein 70 [Salmo salar]	Salmo Salar	1438385	1241732	1525733	1616310	1501805	1547390	2453134	2502441	2014411	1602532	1693300	1540108	1632612	1623270	1780364	20.456	20.5614	21.2262	20.6119	20.6388	0.312642	0.497605	1.24566
1454	XP_014059561.1	PREDICTED: cytosolic 5'-nucleotidase 3-like isoform X1 [Salmo salar]	Salmo Salar	634999	699296	559149	574064	689587	682552	944397	1009388	940868	719636	720151	637081	677493	718916	680674	19.2764	19.3806	19.849	19.4569	19.3766	0.313634	0.498729	1.17476
543	XP_013989650.1	PREDICTED: acyl-CoA dehydrogenase family member 9, mitochondrial [Salmo salar]	Salmo Salar	462330	454517	485177	574754	578002	513667	495735	582283	298702	188506	419765	421456	455114	430332	460234	18.8186	19.1326	18.9192	18.6792	18.7959	0.314637	0.499869	-1.1309
161	NP_001134503.1	26S proteasome non-ATPase regulatory subunit 8 [Salmo salar]	Salmo Salar	4440628	4432765	4421534	4970106	4825471	4884182	4270921	4415257	4599639	6349154	6327590	6567707	6227800	6640151	6622486	22.0798	22.2197	22.0741	22.5981	22.6589	0.316756	0.502778	1.22602
765	XP_014002689.1	PREDICTED: serine--tRNA ligase, cytoplasmic-like [Salmo salar]	Salmo Salar	2689495	2677236	2431509	2930644	2796637	2606705	3556481	3610645	3724570	2684068	2833876	2861458	2657162	2885818	2926360	21.3523	21.4153	21.7838	21.4343	21.4605	0.317578	0.503626	1.12958
130	NP_001134097.1	40S ribosomal protein S16 [Salmo salar]	Salmo Salar	23807347	23310832	23540799	25697302	26051390	25719116	70601668	69958209	67106436	29435527	30351919	30732651	27587911	27090353	28249034	24.4887	24.6163	26.06	24.8553	24.7175	0.319056	0.504053	1.57837
368	XP_013980411.1	PREDICTED: calumenin-B-like [Salmo salar]	Salmo Salar	1524290	1400576	1410713	1510495	1391835	1382772	1321463	1322240	1170331	1981083	1947091	1866486	1964918	1924504	1858468	20.428	20.4086	20.3337	20.8929	20.8761	0.319161	0.504053	1.21639
394	XP_013982313.1	PREDICTED: methylmalonyl-CoA epimerase, mitochondrial-like [Salmo salar]	Salmo Salar	646006	557869	510100	645025	572396	589432	412636	360581	355807	498241	474731	546329	567684	564181	499416	19.0896	19.169	18.46	18.9265	19.1058	0.318663	0.504053	-1.22988
1085	XP_014026294.1	PREDICTED: clathrin heavy chain 1-like isoform X1 [Salmo salar]	Salmo Salar	1101254	1125779	1092237	1073510	1084522	1141869	1253057	1312346	1623803	1100579	1094273	1110311	1084901	1190952	1153044	20.0707	20.0486	20.3237	20.0698	20.137	0.319316	0.504053	1.08461
1251	XP_014040631.1	PREDICTED: uncharacterized protein LOC106593782 [Salmo salar]	Salmo Salar	2682454	2642530	2461637	2864586	2553857	2548642	2405104	2443241	2174032	4184638	3943893	3880071	4049991	4072932	3781111	21.3335	21.2842	21.1977	21.9112	21.9495	0.318531	0.504053	1.29886
1414	XP_014055080.1	PREDICTED: eukaryotic translation initiation factor 3 subunit A isoform X1 [Salmo salar]	Salmo Salar	61839450	65666876	62006435	55626563	53462917	51787642	60858450	61355754	60563857	39824215	40368805	40517602	38264830	40057853	39303444	25.8859	25.672	25.859	25.2667	25.2282	0.31958	0.504053	-1.25501
791	XP_014004523.1	PREDICTED: pyruvate kinase PKM-like [Salmo salar]	Salmo Salar	7468251	7767173	7429518	8628100	8756074	7631324	7585017	7489490	7881180	6968510	7059720	7361261	7395345	7695331	7700824	22.8323	23.0406	22.8547	22.7512	22.8756	0.320824	0.505559	-1.07872
1025	XP_014022218.1	PREDICTED: guanine nucleotide-binding protein-like 3 [Salmo salar]	Salmo Salar	643559	593950	591966	631971	647883	648076	704135	681846	661532	367679	374102	354809	370852	322870	371378	19.18	19.3054	19.3791	18.4881	18.5005	0.322368	0.507132	-1.36932
1286	XP_014046416.1	PREDICTED: acyl carrier protein, mitochondrial-like [Salmo salar]	Salmo Salar	3081595	2916534	3079248	3207885	3183466	3158209	2621752	2554791	2653164	2939670	2922933	3061644	3151531	3119474	3129034	21.5541	21.6022	21.3221	21.4872	21.5773	0.322403	0.507132	-1.08369
1558	XP_014068103.1	PREDICTED: heterogeneous nuclear ribonucleoprotein A/B-like isoform X1 [Salmo salar]	Salmo Salar	7276168	7621768	6660753	7875341	7457215	7464537	7119399	6909412	6218843	10577318	10724914	10873423	10204024	10156191	10487412	22.7947	22.8316	22.7201	23.3545	23.2826	0.323108	0.507783	1.23618
1231	XP_014037417.1	PREDICTED: TGF-beta-activated kinase 1 and MAP3K7-binding protein 1-like [Salmo salar]	Salmo Salar	362678	346829	420921	390244	427499	453928	456763	396713	504817	382288	447401	395427	440497	464978	465160	18.4683	18.7056	18.8011	18.5931	18.8268	0.32366	0.508193	1.11216
832	XP_014007472.1	PREDICTED: polypyrimidine tract-binding protein 1-like isoform X1 [Salmo salar]	Salmo Salar	8695539	8179994	9002151	8929084	9009806	9381516	14506810	15081391	15928908	8759755	9869208	9397637	9775873	9548520	10010865	23.0518	23.1031	23.8463	23.1639	23.2208	0.324154	0.5082	1.2595
1512	XP_014064531.1	PREDICTED: programmed cell death protein 4-like isoform X1 [Salmo salar]	Salmo Salar	1241657	1292719	1316824	1367104	1415316	1417740	2144064	2161280	2127179	1490069	1775001	1417290	790207	1446480	1418862	20.302	20.4327	21.0319	20.5069	20.4363	0.324247	0.5082	1.22353
221	NP_001135161.1	2-peptidylprolyl isomerase A [Salmo salar]	Salmo Salar	196766150	205151728	195322455	239083846	239955172	229860134	209730872	202312966	197953549	345259610	328230014	306161416	358358492	357721444	336975155	27.5519	27.8329	27.592	28.2901	28.4143	0.325627	0.508993	1.32535
586	XP_013992345.1	PREDICTED: voltage-dependent anion-selective channel protein 1-like [Salmo salar]	Salmo Salar	10224336	10150363	10497545	12051470	13007258	12443315	18420638	18238073	17288939	11925725	11604245	12735203	12693954	12638601	12895760	23.2855	23.5689	24.1205	23.5076	23.5976	0.325492	0.508993	1.24375
1397	XP_014054099.1	PREDICTED: ras GTPase-activating protein-binding protein 1-like [Salmo salar]	Salmo Salar	4756560	4916158	4449367	5933292	5709068	5541862	3341434	3407722	2946111	4794602	4592481	4579059	4808915	5014525	5111287	22.1815	22.4448	21.672	22.1308	22.2577	0.325422	0.508993	-1.22516
184	NP_001134763.1	60S ribosomal protein L13 [Salmo salar]	Salmo Salar	2438074	4212561	4112021	4935714	4716210	4648275	8299235	8753312	9089229	4808229	4755834	4981889	5203197	4972697	4872257	21.9714	22.1692	23.0614	22.1971	22.2456	0.327558	0.511553	1.34821
1127	XP_014029324.1	PREDICTED: 60S ribosomal protein L31 isoform X1 [Salmo salar]	Salmo Salar	6623326	6363065	6845396	6530588	6733184	7294110	9625553	9937794	10305165	6926136	7081943	6831487	7297834	7233961	7115380	22.6591	22.6829	23.2445	22.7236	22.7864	0.328174	0.5116	1.18687
1470	XP_014061166.1	PREDICTED: poly [ADP-ribose] polymerase 1 isoform X1 [Salmo salar]	Salmo Salar	662531	808535	375409	372562	746530	813036	2108867	2108942	2297995	833054	798955	810838	789546	841450	891633	19.3376	19.5098	21.0081	19.6291	19.6825	0.328021	0.5116	1.60527
1142	XP_014031235.1	PREDICTED: aspartate aminotransferase, mitochondrial-like [Salmo salar]	Salmo Salar	964586	815793	876208	1006898	1019213	1084075	1517074	1718580	1549535	1158820	1051914	995739	977479	997319	1062577	19.7409	19.959	20.5634	20.0046	19.9277	0.32895	0.512352	1.24424
31	NP_001133198.1	malate dehydrogenase 2-2, NAD (mitochondrial) [Salmo salar]	Salmo Salar	10958929	11061730	11324560	11161500	11283746	11056661	10643819	11655610	10743508	13371903	13792593	13808314	13026800	12595789	12989003	23.3991	23.412	23.357	23.7174	23.6308	0.329827	0.512662	1.11948
40	NP_001133265.1	Tubulin beta chain [Salmo salar]	Salmo Salar	7887290	8502645	8918484	7685031	8141053	8042004	8400151	8085874	8978590	7504220	7266024	7583309	7149020	7290998	7879498	23.0195	22.9391	23.002	22.8393	22.7977	0.329774	0.512662	-1.07152
365	XP_013980288.1	PREDICTED: electron transfer flavoprotein subunit alpha, mitochondrial [Salmo salar]	Salmo Salar	7799884	7910473	7402721	8291777	8347663	8301947	5262096	5757209	4782124	7581324	7704692	7625198	7723649	7498107	7463909	22.895	22.985	22.3272	22.8623	22.8381	0.33003	0.512662	-1.20092
554	XP_013990090.1	PREDICTED: F-actin-capping protein subunit alpha-1 isoform X1 [Salmo salar]	Salmo Salar	4670745	4393416	4208985	5202253	5852857	4883505	5113391	4944900	5301762	5027406	4842674	5113647	5162003	5801777	5398302	22.0669	22.3107	22.2858	22.2614	22.3641	0.330637	0.512888	1.08295
898	XP_014012128.1	PREDICTED: polyadenylate-binding protein-interacting protein 2B-like isoform X1 [Salmo salar]	Salmo Salar	683747	622112	631267	605303	597715	526690	271393	324617	262804	588445	590504	483358	523206	482911	502408	19.2679	19.1891	18.05	19.1665	18.9385	0.330815	0.512888	-1.42419
1132	XP_014029938.1	PREDICTED: 60S ribosomal protein L8-like [Salmo salar]	Salmo Salar	12115950	12224775	12307344	12895016	12899609	12730085	28854661	32468000	32388208	14248928	15380269	15173375	13654140	14011539	13563058	23.5433	23.6203	24.949	23.855	23.7028	0.331057	0.512888	1.50226
795	XP_014004676.1	PREDICTED: nicalin-1 isoform X1 [Salmo salar]	Salmo Salar	1058754	827860	1065062	850270	943901	850219	1125062	1259013	1268942	728162	964961	1034042	1095221	1047822	1144505	20.0139	19.6976	20.2639	19.8801	20.0628	0.33356	0.516308	1.15923
10	NP_001133079.1	heat shock cognate 71 kDa protein [Salmo salar]	Salmo Salar	79510706	81618616	80180672	96087077	96730393	95369208	58964870	56918165	56248504	78536532	75336105	76559380	85852242	84005491	88173562	26.2568	26.5178	25.7624	26.1901	26.3554	0.334185	0.516383	-1.21815
301	NP_001167382.1	ribosome biogenesis protein BOP1 [Salmo salar]	Salmo Salar	2202317	2219455	1933061	1956156	1855135	1742958	2278325	2282833	2461830	1039088	1094542	1181530	1067502	1152507	1053494	21.0706	20.8231	21.1224	20.0619	20.0258	0.334199	0.516383	-1.45748
678	XP_013997576.1	PREDICTED: ictacalcin-like [Salmo salar]	Salmo Salar	14412743	15952762	16238526	18546458	19745728	18641619	11656067	10887704	11081773	15072287	15676774	13609161	16923713	16736515	19228124	23.9273	24.152	23.4017	23.8454	24.0125	0.334595	0.516537	-1.21964
922	XP_014014933.1	PREDICTED: 60S ribosomal protein L21 isoform X1 [Salmo salar]	Salmo Salar	7041869	6821178	6015215	12062964	10456634	10764769	16236007	15572994	14360836	10531964	9418405	9271772	10875778	10495925	9785649	22.7016	23.3598	23.8925	23.1671	23.3233	0.335218	0.51694	1.34749
1493	XP_014062781.1	PREDICTED: calpain-1 catalytic subunit-like isoform X1 [Salmo salar]	Salmo Salar	2923885	2870472	2981756	3021241	3184259	2814342	2579017	2863718	2775462	2356257	2539744	2918146	3021462	2781016	2998690	21.4795	21.5267	21.4043	21.2763	21.5159	0.335448	0.51694	-1.07495
1556	XP_014067803.1	PREDICTED: histidine--tRNA ligase, cytoplasmic-like isoform X1 [Salmo salar]	Salmo Salar	3348468	3382328	3214697	3476451	3591281	3435962	3911140	4010891	3663829	3119129	3538573	3452250	3536334	3516883	3507137	21.6751	21.7292	21.8992	21.7191	21.7459	0.336004	0.51734	1.06136
65	NP_001133542.1	Histone-binding protein RBBP4 [Salmo salar]	Salmo Salar	3163615	3126744	3296242	3262810	3187694	3337494	3109569	3005054	3229846	4116087	3717782	3562216	3768627	3921634	4174494	21.5931	21.6377	21.5683	21.826	21.903	0.336522	0.517681	1.10985
927	XP_014015192.1	PREDICTED: flap endonuclease 1 [Salmo salar]	Salmo Salar	693528	707893	740747	724642	819860	738874	2167316	2026876	2101958	830559	865762	887983	803186	807338	845367	19.4332	19.495	21.0033	19.7236	19.6228	0.338272	0.519915	1.5719
977	XP_014018620.1	PREDICTED: sialate O-acetylesterase-like [Salmo salar]	Salmo Salar	1451434	1430467	1664971	1480842	1766762	1606813	1514234	1383472	1519009	1175829	1273405	1308897	1448793	1427659	1273464	20.469	20.6158	20.5302	20.2803	20.4452	0.339716	0.521675	-1.08965
1378	XP_014053304.1	PREDICTED: trifunctional enzyme subunit alpha, mitochondrial-like isoform X1 [Salmo salar]	Salmo Salar	2534057	2600340	2731118	2319188	2534915	2567098	7328014	7327572	8008551	2784120	2951009	3133129	2954170	2902418	3128541	21.3103	21.2735	22.805	21.4928	21.4943	0.340083	0.52178	1.55704
166	NP_001134550.1	Signal peptidase complex catalytic subunit SEC11A [Salmo salar]	Salmo Salar	1227272	1421134	1252535	1551600	1663136	1416428	2683762	2585458	2370650	1542490	1566067	1699965	1502820	1407768	1544900	20.2564	20.5653	21.302	20.5787	20.5192	0.340963	0.522387	1.30958
208	NP_001135068.1	Dynein light chain 1, cytoplasmic [Salmo salar]	Salmo Salar	3873091	3660024	3541449	4012074	3891130	3941137	2153609	2204064	2161198	3338272	3577455	3338931	3730525	3564562	3686043	21.8034	21.9102	21.0434	21.671	21.8136	0.341335	0.522387	-1.27233
619	XP_013994056.1	PREDICTED: enolase-phosphatase E1-like isoform X1 [Salmo salar]	Salmo Salar	285580	301904	308502	381345	397649	344177	281960	257108	221433	323255	302187	273439	364373	327601	309766	18.2037	18.5407	17.972	18.2051	18.3216	0.34151	0.522387	-1.15349
1400	XP_014054199.1	PREDICTED: UDP-N-acetylglucosamine--peptide N-acetylglucosaminyltransferase 110 kDa subunit-like isoform X2 [Salmo salar]	Salmo Salar	2033563	2016223	2093484	2096203	2054229	2045730	3068114	3008201	3049812	2179331	2142897	2408440	2036471	2157701	2131179	20.9556	20.9702	21.5403	21.0555	21.0232	0.341676	0.522387	1.18382
792	XP_014004596.1	PREDICTED: collagen alpha-1(XII) chain-like isoform X1 [Salmo salar]	Salmo Salar	4909775	4735841	4492042	4932195	4196908	4427294	4851454	4492591	4387737	6026940	5210011	5791784	5160129	5045768	5129210	22.1752	22.078	22.0991	22.4656	22.2903	0.344005	0.525487	1.11605
258	NP_001140070.1	U6 snRNA-associated Sm-like protein LSm2 [Salmo salar]	Salmo Salar	1031539	1109229	1121810	1251798	1270521	1208437	1126459	1037460	1323835	962014	1104888	921502	1021472	1139877	1166047	20.0811	20.2556	20.1034	19.8757	20.1204	0.344743	0.525695	-1.09823
777	XP_014003418.1	PREDICTED: nuclear pore complex protein Nup205 [Salmo salar]	Salmo Salar	1505049	1488691	1395098	1551413	1690997	1628900	1646711	1708854	1644772	1162642	1219115	1127467	1114522	1206699	1243572	20.5056	20.6355	20.6512	20.149	20.2026	0.344656	0.525695	-1.17796
790	XP_014004513.1	PREDICTED: core-binding factor subunit beta isoform X1 [Salmo salar]	Salmo Salar	799908	861466	913858	912744	858773	939840	550769	569934	178034	333292	876677	853164	771453	882339	811824	19.7164	19.7999	19.0711	19.7025	19.6308	0.345227	0.525975	-1.22266
1443	XP_014058428.1	PREDICTED: 40S ribosomal protein S2 [Salmo salar]	Salmo Salar	31333914	30306298	31279747	33495364	34589148	33720234	78779640	77698010	81434357	37066294	38293309	37120266	35752522	36627278	35634774	24.8987	25.0071	26.2313	25.1457	25.0915	0.345868	0.526491	1.45055
760	XP_014002539.1	PREDICTED: proliferation-associated protein 2G4-like [Salmo salar]	Salmo Salar	6682258	6291923	6569777	7427686	7237840	7237033	11444639	12086831	11381585	7133521	7457308	7300378	7452666	7559201	7352845	22.6474	22.7871	23.4482	22.7995	22.8293	0.347999	0.527954	1.23834
893	XP_014011908.1	PREDICTED: astrocytic phosphoprotein PEA-15-like [Salmo salar]	Salmo Salar	1350254	1311423	1251710	1868451	1870897	1822849	593316	544191	545073	1179197	1284411	1085404	1497589	1575505	1459273	20.3227	20.8334	19.0561	20.1694	20.5142	0.348038	0.527954	-1.58538
1336	XP_014049979.1	PREDICTED: cytosolic endo-beta-N-acetylglucosaminidase-like [Salmo salar]	Salmo Salar	975390	934077	964137	924395	883350	857824	928844	926587	1055002	852650	809866	855628	801934	752736	886352	19.8789	19.7526	19.8251	19.7016	19.6131	0.347611	0.527954	-1.07362
1553	XP_014067664.1	PREDICTED: pre-mRNA-processing factor 19-like [Salmo salar]	Salmo Salar	6938134	5703894	6778917	6835683	7389968	7373172	8613644	8364835	8650121	7253933	7528444	7257162	7179214	7334951	7565425	22.6926	22.8139	23.0382	22.791	22.8064	0.347367	0.527954	1.09071
516	XP_013988053.1	PREDICTED: tubulin alpha-1C chain isoform X2 [Salmo salar]	Salmo Salar	1841893	1986766	1827965	2424050	2805348	2637545	1703342	1534432	1719212	1696954	1758738	1554849	2134164	2036414	2209800	20.8128	21.3308	20.6999	20.6945	21.0252	0.348386	0.528022	-1.2018
814	XP_014005841.1	PREDICTED: propionyl-CoA carboxylase beta chain, mitochondrial-like [Salmo salar]	Salmo Salar	1151800	1218740	1163392	1051061	1124474	1130590	3053986	2853339	3005597	1281980	1359398	1236617	1212667	1300964	1416331	20.1499	20.1008	21.5192	20.2899	20.3111	0.348769	0.528144	1.49631
610	XP_013993457.1	PREDICTED: drebrin-like isoform X1 [Salmo salar]	Salmo Salar	466499	511233	522260	482134	496105	520136	62927	0	0	86004	55759	93467	111380	69493	121301	18.9636	18.9203	0	16.3921	16.7651	0.349582	0.528458	-237.131
693	XP_013998171.1	PREDICTED: 60S acidic ribosomal protein P1-like [Salmo salar]	Salmo Salar	6072508	6404943	7192462	7130341	7648039	8127379	2655353	2964728	2919028	5831448	4388775	5909813	6622173	7385486	6274718	22.6108	22.8667	21.4771	22.4754	22.6589	0.349366	0.528458	-1.44886
1487	XP_014062516.1	PREDICTED: thioredoxin-like [Salmo salar]	Salmo Salar	59019781	58477861	61849013	59959477	56425510	58283789	36781540	36483390	36163878	55237034	54964035	59752294	55395042	54864115	55813409	25.8147	25.7966	25.1207	25.7191	25.7233	0.3513	0.530596	-1.21807
363	XP_013980165.1	PREDICTED: proteasome subunit alpha type-1 [Salmo salar]	Salmo Salar	6861859	6493798	5965354	6575417	5560174	5632660	5885195	5784389	5275783	8163814	7762692	7483388	8253119	7698460	7513603	22.6306	22.4254	22.4637	22.8881	22.8761	0.352801	0.531944	1.16043
425	XP_013984029.1	PREDICTED: 14-3-3 protein eta-like [Salmo salar]	Salmo Salar	7112445	7125837	6877979	6417125	6726204	6718915	7258757	7056552	8116771	7044963	7379666	7767670	6450983	7134833	6894693	22.7619	22.6798	22.7913	22.8151	22.7171	0.352764	0.531944	1.03788
512	XP_013987896.1	PREDICTED: 60S acidic ribosomal protein P0 isoform X1 [Salmo salar]	Salmo Salar	39841474	41013354	41345374	35330500	36639060	36478940	55102284	55246582	53214642	40770615	39477589	40006825	41331587	40383686	41584788	25.2896	25.1206	25.7156	25.2537	25.3007	0.354177	0.533557	1.16335
211	NP_001135084.1	phosphatidylethanolamine binding protein [Salmo salar]	Salmo Salar	4709368	4621302	4250937	4781936	5011721	4962556	3319913	3222837	3367507	4246462	4477372	4905908	4755811	4360690	4666103	22.1399	22.2427	21.6627	22.0942	22.1538	0.35668	0.535488	-1.16556
482	XP_013986735.1	PREDICTED: interferon regulatory factor 2-binding protein 2-B-like [Salmo salar]	Salmo Salar	1356680	1379904	1292736	1460157	1335906	1286255	817544	655396	578434	1135552	1218008	1229620	1305611	1254127	1215951	20.3716	20.3494	19.322	20.2161	20.2583	0.356685	0.535488	-1.34574
747	XP_014001446.1	PREDICTED: NSFL1 cofactor p47-like isoform X2 [Salmo salar]	Salmo Salar	2595983	2395185	2593405	2537044	2264269	2586638	2350661	2367040	2558301	3568638	3726147	3867332	3358549	3468797	3465713	21.3064	21.2747	21.1747	21.8293	21.7247	0.355943	0.535488	1.21895
1394	XP_014054016.1	PREDICTED: THO complex subunit 3-like [Salmo salar]	Salmo Salar	793849	881536	847851	881408	884898	951591	1084869	1051915	1037131	956600	933656	883422	805971	899844	855779	19.6935	19.7552	20.0046	19.8325	19.7069	0.356384	0.535488	1.08952
69	NP_001133560.1	eukaryotic translation initiation factor 2A [Salmo salar]	Salmo Salar	614333	583370	632739	522696	543107	566002	1130031	1226409	1297669	625440	752924	610608	594260	648259	640905	19.2287	19.0509	20.226	19.2545	19.2898	0.358278	0.536955	1.36634
407	XP_013983148.1	PREDICTED: LDLR chaperone MESD-like [Salmo salar]	Salmo Salar	726952	638124	711128	635305	612167	691127	663481	681771	658335	870853	839002	878421	770667	690594	750994	19.4397	19.2771	19.3397	19.7321	19.5184	0.358033	0.536955	1.12635
589	XP_013992565.1	PREDICTED: 40S ribosomal protein S3-like [Salmo salar]	Salmo Salar	1212628	1294523	1397000	1256553	1310220	1330407	2586723	2646194	2536324	1413203	1487941	1511714	1307146	1344141	1447468	20.304	20.3214	21.3027	20.5049	20.3583	0.359167	0.537826	1.32801
200	NP_001134971.1	Thioredoxin domain-containing protein 17 [Salmo salar]	Salmo Salar	1548654	1463664	1509379	1453628	1331718	1375813	1018260	957866	945311	1515364	1357423	1386951	1383946	1351510	1291773	20.5255	20.3919	19.8695	20.4035	20.3661	0.3597	0.538025	-1.18563
215	NP_001135114.1	78 kDa glucose-regulated protein precursor [Salmo salar]	Salmo Salar	122618245	124760236	126115935	129520623	132019154	132919016	83928045	83818495	87794306	120879094	121122967	123700354	122954335	122140311	125364724	26.8946	26.9762	26.3226	26.8519	26.8735	0.360224	0.538025	-1.19142
774	XP_014003073.1	PREDICTED: constitutive coactivator of PPAR-gamma-like protein 2 isoform X1 [Salmo salar]	Salmo Salar	886725	848264	933366	671585	975163	950300	2316465	2273070	2164974	1060075	1064456	1148962	980428	701971	1024728	19.7581	19.858	21.1162	20.0217	19.9031	0.359968	0.538025	1.45287
781	XP_014003934.1	PREDICTED: dnaJ homolog subfamily A member 2-like [Salmo salar]	Salmo Salar	684717	763838	718025	674536	720738	736868	536480	682615	808955	876653	897094	869218	903813	873604	887652	19.4537	19.4591	19.3807	19.7416	19.7596	0.362005	0.539761	1.12579
1435	XP_014057265.1	PREDICTED: splicing factor U2AF 65 kDa subunit-like isoform X1 [Salmo salar]	Salmo Salar	6133922	6622445	7373001	7356744	7719643	7920802	6833196	6822187	7593005	8734186	9135488	9019270	8860764	9206839	10134181	22.6589	22.8801	22.7041	23.1046	23.1343	0.361966	0.539761	1.15787
1288	XP_014046498.1	PREDICTED: cell division cycle 5-like protein [Salmo salar]	Salmo Salar	944286	937650	956817	990622	1040361	1072281	1844081	2091232	1764901	1169733	1139032	1135562	1022187	991326	1006169	19.8489	19.9887	20.8145	20.1194	19.9404	0.362791	0.540288	1.29475
1471	XP_014061302.1	PREDICTED: 40S ribosomal protein S7 [Salmo salar]	Salmo Salar	15598613	15323159	16260301	18912540	19166062	17900898	25076183	25701063	24364831	18049107	18729389	19598572	17782700	17676650	17800749	23.8949	24.1728	24.5798	24.1588	24.084	0.362977	0.540288	1.18125
734	XP_014000894.1	PREDICTED: serine palmitoyltransferase 1 isoform X1 [Salmo salar]	Salmo Salar	1150961	1097411	998609	1273712	1250944	1274484	2090085	2119995	2139597	1350337	1281061	1300388	1339726	1237647	1240858	20.0657	20.2806	21.0156	20.3105	20.2429	0.36544	0.542566	1.27445
1283	XP_014045631.1	PREDICTED: actin-related protein 2/3 complex subunit 5-like [Salmo salar]	Salmo Salar	5530471	5403273	5259282	6217038	5261286	5529950	5178935	4951182	4588795	8428079	7990342	8217898	8429849	7796374	7775951	22.3654	22.3988	22.2393	22.9703	22.8944	0.365094	0.542566	1.24767
1615	XP_014071556.1	PREDICTED: regulator of nonsense transcripts 1-like isoform X1 [Salmo salar]	Salmo Salar	2844766	2873923	2928516	2782183	2691780	2847289	2935940	3186252	3011231	2077246	2203900	2143718	2257655	2266283	2273729	21.4546	21.4078	21.5219	21.0317	21.1119	0.365402	0.542566	-1.15617
624	XP_013994496.1	PREDICTED: hydroxysteroid dehydrogenase-like protein 2 isoform X1 [Salmo salar]	Salmo Salar	975015	1042161	908869	999534	892450	1006160	1537749	1488796	1705028	1072103	969941	1087300	1033527	967429	1005628	19.8951	19.9309	20.5524	20.032	19.9397	0.366409	0.543297	1.1989
1178	XP_014034257.1	PREDICTED: tyrosine--tRNA ligase, cytoplasmic [Salmo salar]	Salmo Salar	23000255	23470203	24218215	22015440	21492109	22220206	23428402	23606312	24658934	23488998	24197406	23984264	22794889	24058463	22840277	24.4843	24.392	24.4927	24.5156	24.4451	0.366554	0.543297	1.03259
903	XP_014012551.1	PREDICTED: NHL repeat-containing protein 2 [Salmo salar]	Salmo Salar	594243	654570	620087	635708	701695	670334	582803	764082	731298	633022	592860	626215	795891	600492	753355	19.2421	19.3545	19.4801	19.2563	19.523	0.367161	0.543735	1.08785
642	XP_013995752.1	PREDICTED: vacuolar protein sorting-associated protein 4B-like isoform X1 [Salmo salar]	Salmo Salar	720425	812558	873765	784199	976662	945102	879809	899071	853592	682119	729400	661439	729035	789777	923607	19.6321	19.8501	19.7468	19.3797	19.5911	0.36834	0.544664	-1.12395
699	XP_013998457.1	PREDICTED: spectrin alpha chain, non-erythrocytic 1 isoform X6 [Salmo salar]	Salmo Salar	10454139	9774590	10225386	10406754	10120665	9975168	6333500	6199332	5958057	9579687	9840463	9388030	9871759	9697802	9709347	23.2857	23.2708	22.5637	23.1915	23.2109	0.369037	0.544664	-1.22222
730	XP_014000483.1	PREDICTED: eukaryotic translation initiation factor 2 subunit 1 [Salmo salar]	Salmo Salar	719730	724718	682595	901756	1033339	1004333	1166143	1108384	1107504	815020	1018046	881289	922535	1015281	1050174	19.4571	19.9378	20.08	19.7493	19.9534	0.368833	0.544664	1.17294
1445	XP_014058875.1	PREDICTED: 60S ribosomal protein L27 [Salmo salar]	Salmo Salar	11963750	11610139	12275983	15378367	15703244	15630883	31413709	30319549	29816243	15065627	14688440	15182445	15130362	15193835	15198061	23.5122	23.8979	24.8537	23.8448	23.857	0.368701	0.544664	1.39487
539	XP_013989462.1	PREDICTED: methionine--tRNA ligase, cytoplasmic [Salmo salar]	Salmo Salar	2231618	2071754	2031453	2352999	2223575	2245247	2627960	2515645	2691212	2342058	2219555	2163655	2223284	2209891	2177858	20.9824	21.0984	21.3255	21.0818	21.0755	0.370513	0.546381	1.08714
1359	XP_014051906.1	PREDICTED: peroxiredoxin-5, mitochondrial-like [Salmo salar]	Salmo Salar	2213241	2260251	2054568	2873953	2728851	2423640	1423554	1250732	1177345	2331472	2163064	1980121	2516645	2359884	2266107	21.0777	21.3799	20.2543	21.0446	21.1703	0.371334	0.54713	-1.32474
534	XP_013989313.1	PREDICTED: 60S acidic ribosomal protein P2-like isoform X1 [Salmo salar]	Salmo Salar	1677129	1738433	1675523	1868166	1849205	1817581	131036	325264	404939	1308805	1331783	1206533	1654924	1348411	1645363	20.6776	20.8185	18.3113	20.3198	20.65	0.372709	0.548693	-1.98298
248	NP_001139851.1	thioredoxin domain-containing protein 12 precursor [Salmo salar]	Salmo Salar	4810236	4980918	4615298	4127250	4314719	4453544	4231821	4081643	4202016	6860824	7206238	6763577	6010347	5934645	6301247	22.1977	22.0408	22.0027	22.71	22.519	0.373092	0.548794	1.22373
1406	XP_014054625.1	PREDICTED: DNA replication licensing factor MCM7 isoform X1 [Salmo salar]	Salmo Salar	7559706	7343111	7719051	7230513	7167086	7278089	12625313	12396593	12790194	7878512	7627336	7768539	7961758	7771465	7863292	22.8499	22.7857	23.5898	22.8892	22.9067	0.374681	0.550667	1.24039
1593	XP_014070022.1	PREDICTED: 40S ribosomal protein S3 [Salmo salar]	Salmo Salar	10513718	10972074	11227949	10728324	11365002	11170999	23511302	23236734	23007249	12088710	12246569	12158723	11262602	11736009	12163815	23.3873	23.4133	24.4699	23.5355	23.4844	0.375309	0.551127	1.34691
673	XP_013997398.1	PREDICTED: elongation factor 1-alpha, oocyte form [Salmo salar]	Salmo Salar	16312149	17406729	17158233	13359104	13031005	13418089	23840465	26000181	27255086	16626813	17408921	17195023	15400004	15551433	15713107	24.0324	23.6713	24.632	24.0355	23.8905	0.376128	0.551865	1.26064
722	XP_014000033.1	PREDICTED: CAD protein-like isoform X1 [Salmo salar]	Salmo Salar	851739	774534	698946	837539	821872	842530	957711	1002602	830412	891511	781529	803267	851613	763327	882193	19.563	19.6758	19.8692	19.6155	19.6998	0.376598	0.551893	1.07834
1527	XP_014065882.1	PREDICTED: hydroxymethylglutaryl-CoA lyase, mitochondrial-like [Salmo salar]	Salmo Salar	574475	532389	559272	653153	628314	616911	172449	503749	627941	510958	533407	617834	595956	602859	627084	19.0932	19.2611	18.9423	19.0249	19.2015	0.376779	0.551893	-1.08744
342	XP_013978817.1	PREDICTED: calcium-binding mitochondrial carrier protein SCaMC-1 [Salmo salar]	Salmo Salar	9707169	9832275	10037630	10399256	10458044	10464868	23691664	24888717	23785284	10625136	11100444	11380685	10741682	10997303	11137232	23.2291	23.3181	24.5036	23.4041	23.3906	0.377957	0.553154	1.40689
739	XP_014001037.1	PREDICTED: poly(rC)-binding protein 2 isoform X3 [Salmo salar]	Salmo Salar	3871553	4373549	4402839	3868224	4539906	4251127	4414434	4196053	3934609	4725519	5070382	4540385	4230183	4818722	5140311	22.0604	22.0194	22.0006	22.172	22.2002	0.378907	0.553744	1.06024
780	XP_014003779.1	PREDICTED: protein unc-45 homolog A [Salmo salar]	Salmo Salar	554304	536271	772809	776945	839613	820037	998462	583846	1162663	729189	735573	650002	487392	790298	763958	19.0803	19.6453	19.9293	19.4759	19.5431	0.379191	0.553744	1.2198
1515	XP_014064903.1	PREDICTED: ATP-binding cassette sub-family E member 1 [Salmo salar]	Salmo Salar	1529079	1325161	1404688	1605613	1688526	1438701	3015066	1964303	2302536	1622631	1593811	866259	1637497	1561401	1444159	20.4218	20.6147	21.1348	20.604	20.5744	0.379311	0.553744	1.19154
1611	XP_014071492.1	PREDICTED: RNA 3'-terminal phosphate cyclase [Salmo salar]	Salmo Salar	308165	379789	338396	428175	457633	425029	522865	508512	520666	357296	369164	410364	464629	449791	497489	18.3684	18.7078	18.99	18.4939	18.8257	0.382232	0.557541	1.17428
885	XP_014011270.1	PREDICTED: rap1 GTPase-GDP dissociation stimulator 1-like isoform X1 [Salmo salar]	Salmo Salar	648577	676779	578250	720482	670883	683627	941470	929995	938709	791201	647286	754935	730693	643837	591374	19.3069	19.3828	19.8403	19.526	19.2963	0.383374	0.55874	1.15615
812	XP_014005733.1	PREDICTED: 26S proteasome non-ATPase regulatory subunit 4 isoform X1 [Salmo salar]	Salmo Salar	3834771	4078561	4231631	4557771	4613690	4710545	3825687	3839813	3974148	5962815	6540267	6370927	6679681	7157975	7254429	21.9596	22.1375	21.8726	22.6031	22.7711	0.38548	0.560873	1.2897
1477	XP_014061772.1	PREDICTED: trifunctional enzyme subunit beta, mitochondrial [Salmo salar]	Salmo Salar	1209412	1169164	1128308	1198431	1232195	1192778	3382390	3561195	3361133	1387407	1200773	1324489	1287245	1359121	1234139	20.157	20.1927	21.6896	20.337	20.2959	0.385442	0.560873	1.51496
172	NP_001134628.1	histidine triad nucleotide-binding protein 1 [Salmo salar]	Salmo Salar	6624588	6149117	5866596	6982409	6233137	6124980	5619439	5402906	5517623	8870386	8919405	7965011	9900935	9272286	8432130	22.5519	22.5715	22.3956	23.0806	23.1445	0.387934	0.563872	1.24127
533	XP_013989175.1	PREDICTED: WD repeat-containing protein 82 [Salmo salar]	Salmo Salar	1090976	960089	1121493	1118756	1041775	1037976	1859701	1695226	1590881	1059055	1102963	1254810	1173969	1122995	1051735	20.0572	19.9906	20.693	20.073	20.0989	0.388187	0.563872	1.20114
1057	XP_014024137.1	PREDICTED: 60S ribosomal protein L36 isoform X1 [Salmo salar]	Salmo Salar	10526610	10338589	11174740	14569666	14459267	14467650	18806254	18352924	18144666	13092388	12462619	13131993	14048536	13543651	13186622	23.3275	23.7863	24.1295	23.6422	23.6911	0.38961	0.565469	1.20082
91	NP_001133722.1	nucleoporin p54 [Salmo salar]	Salmo Salar	1090218	1136969	1108405	1214900	1237553	1178580	1220360	1227411	865549	955612	992511	973446	867971	1011266	950409	20.0801	20.2124	20.2189	19.8927	19.8582	0.391085	0.567137	-1.11442
1441	XP_014058391.1	PREDICTED: septin-9-like isoform X1 [Salmo salar]	Salmo Salar	4547022	4617911	4319566	4358649	4456403	4404649	4918901	4836561	4811344	3602558	3632882	3537483	3219272	3065675	3404271	22.1165	22.0706	22.2056	21.7806	21.6183	0.393353	0.569954	-1.1691
84	NP_001133687.1	Keratin, type II cytoskeletal 8 [Salmo salar]	Salmo Salar	641200725	587136740	554748290	662792180	547648250	542358437	372931407	361729603	344256701	594259311	517807956	545436035	587167470	544223921	523025852	29.1291	29.0287	28.4303	29.0228	29.0196	0.394867	0.571673	-1.19303
697	XP_013998414.1	PREDICTED: 3-hydroxyisobutyrate dehydrogenase, mitochondrial-like [Salmo salar]	Salmo Salar	984758	1034213	1179025	961661	1233674	1214311	761630	860652	983743	1012671	1112610	1044045	1073665	1111610	1234277	19.9801	20.2117	19.7151	19.9938	20.0842	0.397203	0.574579	-1.12108
240	NP_001135312.1	PHD finger-like domain-containing protein 5A [Salmo salar]	Salmo Salar	1565108	1437323	1443649	806012	1393211	1417962	537924	665282	569212	1354784	1231886	1439203	1276023	1396641	1254012	20.4613	20.41	19.1186	20.3696	20.2832	0.398444	0.575203	-1.42584
345	XP_013979109.1	PREDICTED: lon protease homolog, mitochondrial [Salmo salar]	Salmo Salar	11591977	11932288	11662083	13843188	13512894	13519128	14543872	13848209	13623218	8532326	8711736	8657953	9235219	9418751	9203036	23.4753	23.6885	23.7232	23.0456	23.1387	0.399281	0.575203	-1.2137
567	XP_013990911.1	PREDICTED: leucine-rich repeat-containing protein 47 [Salmo salar]	Salmo Salar	709039	763654	744325	884694	781726	722043	2164431	2183690	2046341	796952	863818	827904	893133	786832	833472	19.5056	19.5763	21.0456	19.6591	19.6688	0.399146	0.575203	1.49852
894	XP_014011983.1	PREDICTED: heterogeneous nuclear ribonucleoprotein C-like isoform X1 [Salmo salar]	Salmo Salar	3982910	4163941	4171226	5238702	5404593	5499471	10137995	10008034	9682307	4951138	5295302	5337945	4555500	4950243	5394037	21.9895	22.3658	23.2547	22.3363	22.2391	0.398805	0.575203	1.34944
957	XP_014017476.1	PREDICTED: lamin-A-like [Salmo salar]	Salmo Salar	13104130	12047776	13574485	12251586	11457446	11537312	8279810	8889772	8496176	12029077	12095885	12283902	11625649	11357450	11584690	23.6435	23.4598	23.0184	23.528	23.4657	0.398532	0.575203	-1.16013
1511	XP_014064447.1	PREDICTED: annexin A2-A-like [Salmo salar]	Salmo Salar	10221464	10463237	10161001	11238362	10896863	10450285	11283819	10983527	11624078	8117746	8146445	8080928	8593443	8969587	8765361	23.2851	23.3774	23.4278	22.9526	23.0634	0.402391	0.579205	-1.1355
665	XP_013997152.1	PREDICTED: saccharopine dehydrogenase-like oxidoreductase [Salmo salar]	Salmo Salar	1484329	1435136	1427819	1716592	1523456	1550306	3262000	3204133	3173880	1663626	1606764	1616248	1554116	1553647	1584503	20.4528	20.5641	21.6115	20.6242	20.5677	0.403879	0.580574	1.34352
880	XP_014011115.1	PREDICTED: RNA-binding protein 4.1-like isoform X4 [Salmo salar]	Salmo Salar	557898	619895	595563	545047	548244	580123	648521	610172	266332	456816	0	452118	469731	523304	284868	19.1839	19.0645	19.2189	18.7863	18.8415	0.404325	0.580574	-1.12919
929	XP_014015558.1	PREDICTED: drebrin-like protein isoform X1 [Salmo salar]	Salmo Salar	3038661	2868877	3047305	2973953	2851250	2852618	2734423	2660380	2684721	4049536	3960007	4121392	3815388	3887475	3745149	21.535	21.4439	21.3563	21.9493	21.8634	0.40434	0.580574	1.17576
882	XP_014011117.1	PREDICTED: splicing factor 1-like [Salmo salar]	Salmo Salar	2422561	2485617	2440455	2336462	2308194	2230680	2015778	2281546	2130527	3198280	3378787	3107505	3378198	3585939	3286507	21.2187	21.1383	21.0228	21.6089	21.6878	0.408288	0.58576	1.19856
224	NP_001135168.1	RNA-binding protein 8A [Salmo salar]	Salmo Salar	5683094	5887102	5994193	6056729	6346787	5931639	5671185	5656075	5397348	5886589	5716623	6557591	6050302	5975313	5954723	22.4891	22.5301	22.4314	22.489	22.5106	0.409555	0.586134	-1.02288
918	XP_014014216.1	PREDICTED: ras-related protein Rab-5C [Salmo salar]	Salmo Salar	708225	710172	783603	728605	717915	735797	1021795	990867	1134492	904844	789765	902111	357703	657259	839550	19.4378	19.4748	19.9627	19.7829	19.3261	0.409496	0.586134	1.17632
1575	XP_014068837.1	PREDICTED: SH3 domain-binding glutamic acid-rich-like protein [Salmo salar]	Salmo Salar	6519924	6299985	6467137	6171097	6365634	6283797	4386930	3905643	4116651	5965981	6049474	6146409	6155570	6294138	6364327	22.6247	22.5832	21.973	22.5284	22.5856	0.409475	0.586134	-1.18232
1130	XP_014029804.1	PREDICTED: NADP-dependent malic enzyme-like isoform X1 [Salmo salar]	Salmo Salar	279514	274759	273232	251421	275055	306947	573943	521115	556995	318848	301976	346590	291561	266097	247793	18.0678	18.0694	19.0873	18.2825	18.0216	0.410239	0.586632	1.31514
634	XP_013995321.1	PREDICTED: 40S ribosomal protein S28 [Salmo salar]	Salmo Salar	14790419	16955555	17437086	16877057	19155758	17400480	10834540	9768518	11502067	14800842	15504592	15632704	16800779	17625647	19401432	24.0153	24.0526	23.3691	23.8862	24.0712	0.411486	0.587934	-1.19618
1367	XP_014052357.1	PREDICTED: plastin-3 [Salmo salar]	Salmo Salar	19580940	19136839	19699615	19270381	20039021	20556549	19327121	18636059	19435802	20429318	21213521	21042182	22568306	22185296	22579492	24.2229	24.2563	24.2041	24.3268	24.4278	0.413481	0.590301	1.05697
1562	XP_014068176.1	PREDICTED: heterogeneous nuclear ribonucleoprotein A0-like [Salmo salar]	Salmo Salar	15312650	15785085	15438120	17127326	16822492	16737431	14547233	14816036	15795542	19017359	20869973	20038455	22161183	22679801	22008468	23.88	24.0039	23.8207	24.2563	24.4015	0.414	0.590558	1.16275
540	XP_013989467.1	PREDICTED: dynactin subunit 2-like [Salmo salar]	Salmo Salar	2001204	1753200	1869724	2088986	2049604	2113346	1746306	1736018	1625230	2803294	2867939	3183683	3013335	2832885	2888735	20.8344	20.9944	20.7274	21.4516	21.462	0.418079	0.595404	1.23052
1354	XP_014051645.1	PREDICTED: UDP-glucose 6-dehydrogenase-like [Salmo salar]	Salmo Salar	1811260	1758374	1987140	1918755	1931953	1952501	2254650	2302930	2358705	2097532	2016577	2019312	1877461	1724662	1819289	20.7886	20.8816	21.135	20.9454	20.7949	0.417893	0.595404	1.08928
401	XP_013982659.1	PREDICTED: importin-7-like [Salmo salar]	Salmo Salar	3078256	3230747	3135705	3373484	3444195	3594065	3947545	4026556	3989287	3272698	3122242	3316745	3443470	3232567	3524065	21.5804	21.7157	21.9277	21.642	21.7154	0.418607	0.595507	1.08198
1444	XP_014058766.1	PREDICTED: CD2 antigen cytoplasmic tail-binding protein 2-like [Salmo salar]	Salmo Salar	759118	713292	700724	707138	738239	784154	224146	195149	414420	600083	697059	702377	605655	681479	648107	19.4441	19.4937	17.7741	19.4109	19.3059	0.418833	0.595507	-1.55686
1447	XP_014059052.1	PREDICTED: myosin-9 isoform X1 [Salmo salar]	Salmo Salar	7826856	7794798	7318286	8603907	8346868	8069019	8972497	8593127	8221781	6893487	6448357	7138468	6333340	6135859	6316046	22.8941	22.9928	23.0348	22.7168	22.5906	0.419887	0.596519	-1.1194
1465	XP_014060478.1	PREDICTED: myristoylated alanine-rich C-kinase substrate-like [Salmo salar]	Salmo Salar	930186	886036	931087	649725	675871	640947	732700	757937	753026	988015	1068748	1111776	999900	1022605	984764	19.8272	19.3095	19.5223	20.0275	19.9314	0.42038	0.596735	1.19646
1087	XP_014026417.1	PREDICTED: hexokinase-2-like isoform X1 [Salmo salar]	Salmo Salar	857361	688131	820072	1122082	1238495	1313266	1666371	1684243	1945795	1093372	1143267	804638	1022206	1090890	1187274	19.6454	20.2402	20.6837	20.0604	20.0571	0.420791	0.596832	1.25202
846	XP_014008430.1	PREDICTED: single-stranded DNA-binding protein, mitochondrial-like isoform X1 [Salmo salar]	Salmo Salar	1711172	1739243	1729146	1576711	1514891	1410162	1308327	1292558	1361151	1660598	1600348	1577559	1487478	1554672	1581192	20.7216	20.5308	20.3193	20.61	20.5682	0.422196	0.598339	-1.09207
1372	XP_014052845.1	PREDICTED: uncharacterized protein LOC106603541 isoform X1 [Salmo salar]	Salmo Salar	652899	635693	629850	666840	600700	736590	625291	660971	669002	502784	541063	596828	595875	620742	656944	19.278	19.347	19.3342	19.0454	19.2436	0.422655	0.598504	-1.07528
337	XP_013978598.1	PREDICTED: gelsolin-like [Salmo salar]	Salmo Salar	520221	500482	524461	450797	504866	455229	867589	851066	961576	518461	531785	579504	469656	483805	508707	18.9888	18.7962	19.7267	19.0205	18.8841	0.42435	0.599501	1.24652
451	XP_013985062.1	PREDICTED: serine/threonine-protein kinase 26-like [Salmo salar]	Salmo Salar	519783	444761	511055	563705	557996	490617	525390	534653	470439	641343	574548	725635	607913	566819	541863	18.9631	19.0899	19.003	19.2907	19.1125	0.424389	0.599501	1.07842
1171	XP_014033583.1	PREDICTED: small nuclear ribonucleoprotein Sm D1 [Salmo salar]	Salmo Salar	1344130	1284085	1212946	1881690	1724223	1409303	1554205	1454867	1319598	2090613	1756864	1216687	2354987	2078313	1874897	20.2923	20.7175	20.4725	20.7446	20.987	0.423941	0.599501	1.17264
1423	XP_014055790.1	PREDICTED: ER membrane protein complex subunit 2-like [Salmo salar]	Salmo Salar	1023491	1122980	1154820	1150837	1068749	1164944	1834533	1643588	1680122	1107300	1207711	1206593	1155384	1126552	1122192	20.0989	20.1343	20.6801	20.2025	20.1035	0.424754	0.599532	1.1584
232	NP_001135246.1	T-complex protein 1 subunit gamma [Salmo salar]	Salmo Salar	737907	617093	752005	714726	691259	697967	831854	899805	707887	432287	439584	594413	491344	519375	507205	19.4931	19.4128	19.666	18.7458	18.9522	0.426191	0.600382	-1.25843
277	NP_001167042.1	acyl-CoA synthetase long-chain family member 1 [Salmo salar]	Salmo Salar	1336353	1250308	1347752	1330299	1271312	1234111	3955119	3724422	3849183	1331377	1438382	1389619	1320280	1440109	1387997	20.3499	20.2779	21.8761	20.4063	20.4046	0.426135	0.600382	1.49669
402	XP_013982665.1	PREDICTED: heterogeneous nuclear ribonucleoprotein D-like [Salmo salar]	Salmo Salar	1763277	1616755	1853034	2011721	2140392	2193088	1150645	1100232	1182022	1639231	1843822	1720446	1753174	2019465	1997038	20.7498	21.0294	20.134	20.7144	20.9294	0.426732	0.600382	-1.22862
1401	XP_014054308.1	PREDICTED: heterogeneous nuclear ribonucleoprotein H isoform X1 [Salmo salar]	Salmo Salar	1241451	1117955	1027064	1197272	1164219	1078962	416422	892130	742043	1107617	1099976	1094982	1124150	1123688	1177802	20.0924	20.1509	19.5011	20.069	20.1004	0.426619	0.600382	-1.17404
748	XP_014001447.1	PREDICTED: syntenin-1-like [Salmo salar]	Salmo Salar	9739417	9673625	9478608	10755670	10167830	10457887	9034876	9165618	9758945	12662502	12613527	12065329	13833727	13652385	13005613	23.2056	23.3181	23.1278	23.5885	23.7026	0.427567	0.601072	1.15758
155	NP_001134432.1	Proteasome subunit alpha type-5 [Salmo salar]	Salmo Salar	29114677	28460115	30147741	31013610	32985334	31935929	27171121	27389052	26955545	40392283	41063197	40246979	43699916	42219355	47355422	24.7952	24.9287	24.6956	25.2676	25.3811	0.43073	0.60309	1.19152
509	XP_013987843.1	PREDICTED: ubiquinol-cytochrome-c reductase complex assembly factor 2 [Salmo salar]	Salmo Salar	2597921	2366933	2273200	1238311	1203899	1318907	798473	893128	879685	1160150	1490656	1501741	1426157	1559458	1532812	21.1746	20.2399	19.7466	20.5075	20.5477	0.430579	0.60309	-1.35657
870	XP_014010600.1	PREDICTED: 40S ribosomal protein S24 isoform X1 [Salmo salar]	Salmo Salar	2608549	2417834	2193881	4506830	4144940	4290329	5089358	4484665	4283169	3407058	3637161	3204262	4189444	4198562	4199140	21.2053	22.0327	22.0966	21.7001	22.0015	0.429937	0.60309	1.24292
1032	XP_014022615.1	PREDICTED: proliferation-associated protein 2G4-like [Salmo salar]	Salmo Salar	3640771	3606225	3884420	4565372	4244966	4408583	6359875	6478702	6277897	3952676	4176718	4390264	4213328	4136572	4126948	21.7958	22.0719	22.6006	21.9939	21.98	0.430344	0.60309	1.19553
1327	XP_014049373.1	PREDICTED: fermitin family homolog 2 isoform X1 [Salmo salar]	Salmo Salar	274609	141468	256689	286627	265700	255328	610883	561839	486387	307780	327375	224327	262057	245914	234759	17.9697	18.0194	19.0998	18.2315	17.9078	0.429839	0.60309	1.33653
284	NP_001167150.1	DNA-directed RNA polymerase II subunit RPB2 [Salmo salar]	Salmo Salar	1109444	1167293	1142859	849035	988901	981329	2336516	2285744	2100443	1177525	1157691	1273203	1126241	1026087	1048514	20.1242	19.9044	21.1242	20.1673	19.9999	0.431832	0.603183	1.3344
645	XP_013996037.1	PREDICTED: ubiquitin carboxyl-terminal hydrolase 14-like isoform X1 [Salmo salar]	Salmo Salar	2342982	2489138	2453367	2495036	2529775	2711875	2398067	2637126	2695750	2075193	2189624	2162764	2116210	2197632	2106922	21.2263	21.2706	21.3305	21.0444	21.0131	0.431611	0.603183	-1.08607
1091	XP_014026787.1	PREDICTED: MOB kinase activator 1A [Salmo salar]	Salmo Salar	1406982	1367919	1553829	1408507	1466804	1441924	1545909	1592589	1683146	1144627	1102486	1104010	1026924	997873	979064	20.4242	20.4596	20.6029	20.0743	19.9285	0.431705	0.603183	-1.18095
1318	XP_014048815.1	PREDICTED: 60S ribosomal protein L23 [Salmo salar]	Salmo Salar	21143114	22007742	21447764	29236127	29762198	28920080	43559764	41751747	43969197	25588440	25222143	25689692	26000524	27369407	27752520	24.3543	24.8012	25.3765	24.609	24.7061	0.432543	0.603693	1.24781
292	NP_001167294.1	Moesin [Salmo salar]	Salmo Salar	3028901	2839833	2890523	3230800	3206543	3118673	4590223	4423974	4469715	3102973	2964200	2807937	3502574	3308898	3257389	21.4629	21.6126	22.0918	21.4992	21.6579	0.434284	0.604204	1.1582
299	NP_001167353.1	Tropomodulin-3 [Salmo salar]	Salmo Salar	2912802	2997228	3187314	3214446	3414406	3471360	1965467	2062057	2158072	2739653	3185472	3386030	3029535	3003967	3190737	21.5152	21.7032	20.9757	21.6031	21.5307	0.433315	0.604204	-1.1805
456	XP_013985597.1	PREDICTED: poly(A)-specific ribonuclease PARN-like [Salmo salar]	Salmo Salar	4835317	5176626	5444452	3791742	3559391	3947780	11218600	10683613	13884293	5628143	4894457	6854000	4083926	4037887	4516575	22.3036	21.8544	23.4194	22.4242	21.9615	0.433854	0.604204	1.43665
1273	XP_014043591.1	PREDICTED: 3-hydroxyisobutyrate dehydrogenase, mitochondrial-like [Salmo salar]	Salmo Salar	1589389	1541616	1619716	1383280	1594250	1604474	1455552	1409272	1491890	1391999	1629901	1615269	1527180	1544293	1648994	20.6	20.6044	20.4731	20.6233	20.5585	0.434293	0.604204	-1.03568
1474	XP_014061548.1	PREDICTED: SNW domain-containing protein 1-like [Salmo salar]	Salmo Salar	786219	888801	856680	825691	868697	799422	679853	778078	520087	551003	568544	842616	930837	917946	957430	19.7084	19.6552	19.3749	19.1169	19.8282	0.435065	0.604796	-1.1825
396	XP_013982511.1	PREDICTED: programmed cell death protein 5 isoform X1 [Salmo salar]	Salmo Salar	5920021	5801581	6237114	6322936	6225180	6353351	3673363	3802992	3946620	6042980	5736098	5546438	5972823	6182916	6568694	22.4972	22.5922	21.8587	22.4516	22.5599	0.435432	0.604824	-1.19301
367	XP_013980406.1	PREDICTED: glycine cleavage system H protein, mitochondrial-like [Salmo salar]	Salmo Salar	2311547	2335298	2301054	2186301	2147487	2117788	1248881	1298790	1495089	2121877	2267308	2216578	2061986	2262981	2114669	21.1404	21.0342	20.3087	21.0799	21.012	0.436625	0.606	-1.22019
439	XP_013984623.1	PREDICTED: pyruvate carboxylase, mitochondrial-like [Salmo salar]	Salmo Salar	995603	1029333	1141389	1307137	1140108	1264226	1958843	1909085	1684790	1157960	1188155	1122658	1211255	1178635	1232813	19.9733	20.2698	20.8644	20.1432	20.2081	0.43716	0.60626	1.21729
856	XP_014009192.1	PREDICTED: protein FAM3C-like [Salmo salar]	Salmo Salar	524967	471923	460638	575436	551039	573222	601314	559474	481555	553351	591903	479167	615301	510679	551987	18.8482	19.1287	19.0937	19.0778	19.0743	0.438271	0.607318	1.06694
108	NP_001133932.1	Kynurenine--oxoglutarate transaminase 3 [Salmo salar]	Salmo Salar	451499	610013	499555	696955	666566	668177	1035813	1027848	898054	411896	644556	557855	669585	602281	687749	18.9303	19.3499	19.9712	19.0895	19.3529	0.43876	0.607513	1.258
403	XP_013982895.1	PREDICTED: NAD(P) transhydrogenase, mitochondrial-like [Salmo salar]	Salmo Salar	231703	322251	344922	460522	425848	488113	1333071	1353650	1423359	488188	397477	402563	363502	425101	502869	18.2978	18.8129	20.3684	18.6189	18.6974	0.441799	0.611237	1.59425
74	NP_001133621.1	Phenylalanyl-tRNA synthetase alpha chain [Salmo salar]	Salmo Salar	2733076	2841807	2736127	3088735	3177760	3179744	2991273	3237079	3020855	2573562	2525910	2448599	2677956	2603916	2658526	21.3837	21.5996	21.5265	21.2684	21.3422	0.442633	0.611905	-1.08118
1092	XP_014026833.1	PREDICTED: transmembrane emp24 domain-containing protein 2 isoform X1 [Salmo salar]	Salmo Salar	1796467	1939404	1738253	2111615	2045031	2122175	1346813	1380505	1422948	1561242	1701161	1678140	2042429	2075022	2102374	20.7767	21.0099	20.3968	20.6784	20.9847	0.445206	0.614004	-1.15404
1426	XP_014056090.1	PREDICTED: large proline-rich protein BAG6-like isoform X2 [Salmo salar]	Salmo Salar	526833	580291	497783	608921	625038	617397	595620	494861	530156	587814	548562	461189	496511	543781	642367	19.007	19.2358	19.0161	19.0653	19.0527	0.444534	0.614004	-1.05463
1519	XP_014065110.1	PREDICTED: cAMP-dependent protein kinase type I-alpha regulatory subunit isoform X1 [Salmo salar]	Salmo Salar	1457873	1442277	1336756	1309437	1430670	1391876	2135577	2253873	2313422	1218440	1544827	1483006	1411167	1519653	1360629	20.4599	20.4086	21.104	20.5001	20.4285	0.444854	0.614004	1.18366
1311	XP_014048265.1	PREDICTED: prohibitin isoform X1 [Salmo salar]	Salmo Salar	4972186	5128101	4994203	5117833	5605993	5632359	6382503	6538228	6637597	3120017	3102746	3206633	3171267	3118320	3147686	22.2518	22.4185	22.6405	21.5731	21.5859	0.447169	0.616226	-1.32137
658	XP_013996770.1	PREDICTED: elongation factor 1-delta-like isoform X1 [Salmo salar]	Salmo Salar	5527089	5788189	5466299	5262239	5523644	5182725	4754570	4815117	4682572	7287424	7336199	7149923	7227105	7479631	7355185	22.3981	22.3272	22.1809	22.797	22.8103	0.449939	0.619363	1.1756
1539	XP_014067189.1	PREDICTED: RNA polymerase-associated protein RTF1 homolog [Salmo salar]	Salmo Salar	856765	760811	751802	906788	871493	862264	843876	861307	816036	640675	678057	766856	761835	733596	727537	19.5372	19.7331	19.6867	19.371	19.4846	0.450156	0.619363	-1.08752
1250	XP_014040522.1	PREDICTED: tRNA-splicing ligase RtcB homolog [Salmo salar]	Salmo Salar	1154408	1240026	1123171	1354333	1423995	1328010	886214	900802	1060927	1181206	1262194	1237080	1110574	1207093	1336087	20.1387	20.3692	19.7809	20.2385	20.2031	0.451588	0.620845	-1.13271
59	NP_001133483.1	N-acetylgalactosamine kinase [Salmo salar]	Salmo Salar	559152	605908	575177	535409	515174	578071	696551	787172	827303	576746	563013	569784	531401	583480	556116	19.1336	19.0303	19.5863	19.1201	19.085	0.45434	0.622867	1.13433
143	NP_001134311.1	branched-chain-amino-acid aminotransferase, cytosolic [Salmo salar]	Salmo Salar	3164474	3174571	3060236	3625288	3223053	3229027	2975549	2713786	2760122	3100639	3018668	3147998	3247877	3039104	3278179	21.5935	21.6227	21.3963	21.5641	21.6311	0.455556	0.622867	-1.05526
553	XP_013990070.1	PREDICTED: catechol O-methyltransferase-like [Salmo salar]	Salmo Salar	967432	1015028	1201675	956931	987773	1159663	1398993	1370388	1286061	1095761	876781	1099895	919975	969310	951361	19.9531	19.9138	20.3862	20.0635	19.8596	0.455416	0.622867	1.12478
1042	XP_014023451.1	PREDICTED: eukaryotic translation initiation factor 4B isoform X1 [Salmo salar]	Salmo Salar	10089302	8863161	8396561	9137223	8807632	8548589	5320344	5642402	5419797	8726776	8718936	8828037	8572555	8648851	8790272	23.0794	23.0703	22.3698	23.057	23.0441	0.454256	0.622867	-1.19022
1175	XP_014034032.1	PREDICTED: casein kinase II subunit alpha-like [Salmo salar]	Salmo Salar	908151	731598	810197	1004007	1021791	961526	1450846	1571106	1413962	918317	896639	883228	983105	919268	965306	19.6279	19.9373	20.4685	19.7742	19.8806	0.454497	0.622867	1.1962
1518	XP_014065106.1	PREDICTED: aminoacyl tRNA synthase complex-interacting multifunctional protein 1 isoform X1 [Salmo salar]	Salmo Salar	4215271	4408396	4094360	5135924	5146859	5159442	3051023	3179929	2920147	4239355	4680600	4285348	4644542	4761162	4845301	22.0072	22.2953	21.5409	22.031	22.1829	0.454891	0.622867	-1.17526
1605	XP_014071185.1	PREDICTED: actin-like protein 6B isoform X1 [Salmo salar]	Salmo Salar	1434053	1519390	1515753	1473480	1473008	1372469	1424717	1380422	1452937	1461121	1556462	1528446	1385329	1317995	1488999	20.5316	20.4903	20.4422	20.5436	20.4018	0.455196	0.622867	-1.03412
52	NP_001133440.1	Serpin H1 precursor [Salmo salar]	Salmo Salar	5086681	5110436	5341286	5389119	5590219	5545271	5322136	4849856	4370017	4700592	4860935	4858709	5639768	5312746	5483109	22.285	22.4028	22.2095	22.2121	22.3866	0.456789	0.624064	-1.05301
609	XP_013993449.1	PREDICTED: arginine--tRNA ligase, cytoplasmic-like [Salmo salar]	Salmo Salar	10926544	11077891	11213671	10931779	11155277	10947233	12104569	12221987	12172666	9119668	8784809	8933418	8447809	8270405	8870605	23.4012	23.3841	23.5371	23.0908	23.0101	0.45776	0.624413	-1.13283
679	XP_013997577.1	PREDICTED: protein S100-A1-like [Salmo salar]	Salmo Salar	61960754	63071458	58255768	77961290	74200697	74357215	37086364	32170087	32093733	59591276	55944061	60904738	71930828	72432085	68622221	25.8849	26.148	24.9392	25.8286	26.1001	0.457645	0.624413	-1.31382
293	NP_001167302.1	Delta-1-pyrroline-5-carboxylate synthetase [Salmo salar]	Salmo Salar	2727190	3086797	2770489	2851718	2849218	2642587	7260614	7099597	7316912	2802643	2831932	2914976	2758217	2958379	3110734	21.4017	21.4421	22.7917	21.4334	21.4964	0.458355	0.624633	1.39979
1609	XP_014071439.1	PREDICTED: nardilysin-like [Salmo salar]	Salmo Salar	692657	845560	838751	693927	878094	798750	822627	932233	824617	765720	744848	706350	682418	844860	800232	19.6779	19.6074	19.6534	19.5066	19.6101	0.458636	0.624633	-1.03715
1550	XP_014067527.1	PREDICTED: WD40 repeat-containing protein SMU1 [Salmo salar]	Salmo Salar	767919	700311	828503	823979	879410	870624	1231663	1200070	1305736	869569	812394	811538	780979	965442	853806	19.5506	19.7317	20.2322	19.6318	19.7035	0.459283	0.625026	1.16047
343	XP_013978950.1	PREDICTED: tryptophan--tRNA ligase, cytoplasmic [Salmo salar]	Salmo Salar	1284021	1558823	1177248	1522246	1642669	1404288	1739480	1737328	1591891	1432143	1394944	1177125	1362688	1505624	1475545	20.2922	20.5378	20.7284	20.4118	20.4928	0.459979	0.625486	1.09379
970	XP_014018206.1	PREDICTED: lissencephaly-1 homolog A-like [Salmo salar]	Salmo Salar	1062038	1002189	990655	1030138	955300	1054666	1268813	1081220	1006280	885651	775688	979424	847799	872898	973961	19.9347	19.9744	20.0442	19.7564	19.7355	0.460842	0.62603	-1.07864
1389	XP_014053724.1	PREDICTED: probable ATP-dependent RNA helicase DDX46 [Salmo salar]	Salmo Salar	5949273	5895063	5592866	5909717	6109432	6338439	6940291	6741185	6602707	4563689	4426312	4705494	4617418	4403285	4725324	22.4911	22.5426	22.6846	22.1218	22.1387	0.461096	0.62603	-1.15017
809	XP_014005667.1	PREDICTED: ATP synthase-coupling factor 6, mitochondrial-like [Salmo salar]	Salmo Salar	14467855	14750038	15008432	13587534	13732067	13050583	8298306	8368011	8739690	13708542	14495126	14201777	13639036	13971753	13485601	23.8142	23.6958	22.9965	23.7596	23.7012	0.461466	0.626044	-1.20518
144	NP_001134342.1	peptidyl-prolyl cis-trans isomerase B [Salmo salar]	Salmo Salar	40961964	41981090	40406095	41213904	42246565	41743261	41101261	40394224	40664436	42765307	42536981	42326143	44936460	46372909	46778330	25.2878	25.315	25.2773	25.3422	25.4668	0.464065	0.62723	1.04295
237	NP_001135275.1	ras GTPase-activating protein-binding protein 1 [Salmo salar]	Salmo Salar	1145495	1143932	1056301	1642838	1658298	1541568	559405	495624	463465	1136349	1169671	949595	1299865	1485883	1521499	20.1256	20.6478	18.9189	20.116	20.5029	0.463711	0.62723	-1.45473
1339	XP_014050371.1	PREDICTED: general vesicular transport factor p115 [Salmo salar]	Salmo Salar	1038839	977782	1002899	972346	953701	986810	802635	773986	859132	933480	975482	961713	963745	999426	1007779	19.9357	19.8911	19.6144	19.8752	19.9307	0.462745	0.62723	-1.07672
1386	XP_014053618.1	PREDICTED: heterogeneous nuclear ribonucleoprotein H-like isoform X1 [Salmo salar]	Salmo Salar	603778	585987	643719	697961	738588	757493	610010	670772	507546	796152	816466	814884	824097	972204	952856	19.2037	19.4944	19.2185	19.6362	19.8619	0.463621	0.62723	1.16729
1561	XP_014068175.1	PREDICTED: heterogeneous nuclear ribonucleoprotein A0 [Salmo salar]	Salmo Salar	8674289	9228078	8385936	9543227	9883211	9563573	8046846	7673650	7374813	13183709	13034375	12713953	14170300	13918679	14455023	23.0483	23.1891	22.8715	23.6358	23.7564	0.464136	0.62723	1.23328
674	XP_013997491.1	PREDICTED: 40S ribosomal protein S5-like [Salmo salar]	Salmo Salar	14553227	15247250	14361865	14873660	14297120	14506509	27649835	27062573	27858901	14729712	15425733	15526097	14187201	14143887	15170999	23.7948	23.7902	24.7208	23.8788	23.7581	0.464598	0.627369	1.25415
1293	XP_014047063.1	PREDICTED: apoptotic chromatin condensation inducer in the nucleus-like [Salmo salar]	Salmo Salar	362870	362958	465310	336984	388102	393643	227644	122560	150363	366636	353084	380936	343270	391094	366590	18.4694	18.5661	17.1981	18.484	18.4838	0.465461	0.627564	-1.37789
1494	XP_014063041.1	PREDICTED: ATP-dependent DNA helicase Q1-like isoform X1 [Salmo salar]	Salmo Salar	392532	490024	536201	523545	574118	598372	1697487	1782251	1914319	399675	636253	674872	480763	430198	483007	18.9025	19.131	20.7653	19.2792	18.875	0.465311	0.627564	1.54017
1143	XP_014031399.1	PREDICTED: 60S acidic ribosomal protein P2-like isoform X1 [Salmo salar]	Salmo Salar	6960866	7639746	5678971	5323913	4573914	4544844	5134639	5518019	6079326	7184640	8165481	7465137	7484945	7163289	6511218	22.7308	22.125	22.3957	22.8317	22.7722	0.465874	0.627636	1.17987
656	XP_013996614.1	PREDICTED: calreticulin-like [Salmo salar]	Salmo Salar	12450294	13382871	13241243	13604885	13792280	13938816	12019850	12081590	12691814	17154444	17727339	16778236	17617920	18248965	17186991	23.6585	23.7174	23.5263	24.0321	24.0705	0.468297	0.629443	1.13947
659	XP_013996803.1	PREDICTED: transcription factor BTF3 homolog 4-like [Salmo salar]	Salmo Salar	5226700	5262968	5264448	5581607	5575300	5468378	3637752	3684365	3630744	5458758	5304950	5494419	5262537	5199195	5427210	22.3274	22.4106	21.7946	22.3801	22.3273	0.468106	0.629443	-1.15003
1429	XP_014056975.1	PREDICTED: RNA-binding protein 42-like isoform X1 [Salmo salar]	Salmo Salar	342007	364443	445669	429129	417182	489200	289237	168863	341016	372656	421082	363495	381919	460167	402528	18.4753	18.7111	18.1419	18.5075	18.6187	0.467887	0.629443	-1.12544
803	XP_014005138.1	PREDICTED: omega-amidase NIT2 isoform X1 [Salmo salar]	Salmo Salar	840769	784046	844024	862115	855427	1316036	1114298	1132617	1288796	869774	856103	863905	849760	849818	842513	19.6813	19.7175	20.1112	19.7205	19.6967	0.470366	0.631737	1.10449
873	XP_014010762.1	PREDICTED: actin-related protein 2-A-like isoform X2 [Salmo salar]	Salmo Salar	8531763	8517812	8503295	9993627	9613959	9480750	9305645	8576535	8784306	9876056	9454420	9868575	9884123	10441077	10340362	23.0221	23.1967	23.0665	23.2344	23.3018	0.471264	0.632458	1.06549
981	XP_014018759.1	PREDICTED: phenylalanine--tRNA ligase beta subunit-like isoform X1 [Salmo salar]	Salmo Salar	2955896	3212595	3004498	2470176	2691079	2563914	4478014	4593057	3991787	2922183	3179281	2726538	2730154	2599513	2781851	21.5187	21.2899	22.0944	21.4786	21.3806	0.471867	0.632781	1.18665
578	XP_013991481.1	PREDICTED: rab GDP dissociation inhibitor alpha [Salmo salar]	Salmo Salar	2888424	2945974	3037387	3261127	3414157	2180556	3320657	3303033	3424275	2996746	3315674	3058633	3284813	3503234	3335106	21.4903	21.6369	21.663	21.5445	21.6693	0.473115	0.633966	1.04389
729	XP_014000476.1	PREDICTED: RNA-binding protein 25-like isoform X1 [Salmo salar]	Salmo Salar	545864	523365	369954	451637	393689	429890	626753	656506	594779	486379	339907	560619	483989	469626	550376	18.9975	18.7136	19.2575	18.8917	18.8846	0.474418	0.634739	1.11401
1039	XP_014023285.1	PREDICTED: U3 small nucleolar RNA-interacting protein 2 [Salmo salar]	Salmo Salar	795941	754129	812909	722843	818690	876253	937532	1063826	1074350	457969	357876	453639	392935	432772	456923	19.6023	19.643	20.0208	18.7912	18.7232	0.474413	0.634739	-1.36057
498	XP_013987214.1	PREDICTED: calpastatin isoform X1 [Salmo salar]	Salmo Salar	29763626	30459441	34265308	28057988	34780767	36864969	17704504	19305613	23470716	28594213	32024485	33149430	30533481	32234943	36380149	24.8604	25.0518	24.2025	24.9327	24.9421	0.475638	0.635356	-1.20051
745	XP_014001304.1	PREDICTED: spermidine synthase [Salmo salar]	Salmo Salar	2483629	2593832	2449886	3148181	3083840	3228807	2510026	2564430	2580171	2684417	2396011	2415887	2650978	2967127	2757419	21.244	21.5861	21.2902	21.2041	21.3949	0.475971	0.635356	-1.08572
1483	XP_014062309.1	PREDICTED: RNA-binding protein 4.1-like [Salmo salar]	Salmo Salar	20593127	21265946	21882330	20076598	21202570	21284089	22348806	23218558	22779100	18390705	17341872	19662438	17813131	18096422	18758342	24.342	24.3377	24.4412	24.1325	24.1092	0.475931	0.635356	-1.08092
1546	XP_014067377.1	PREDICTED: peptidyl-prolyl cis-trans isomerase D-like [Salmo salar]	Salmo Salar	2572951	2840666	2665562	2041141	2157623	3011284	1460723	2157705	2012890	3563333	3593070	3574341	3587797	3635475	3871138	21.346	21.041	20.9408	21.7692	21.7937	0.476548	0.63564	1.23778
474	XP_013986531.1	PREDICTED: annexin A4-like [Salmo salar]	Salmo Salar	26638706	26488477	26631927	24104243	24113272	24490240	26697565	26813382	28784653	21787711	22316571	21898851	21818383	22231776	22141177	24.6667	24.5233	24.6764	24.3844	24.4002	0.478022	0.637119	-1.07772
140	NP_001134254.1	40S ribosomal protein S14 [Salmo salar]	Salmo Salar	20938759	20705632	19225011	24346041	23041298	24163034	51702412	52764617	52438235	22948497	23044269	23321289	22599467	22178572	22264695	24.3035	24.5263	25.6441	24.4579	24.4083	0.482753	0.641706	1.33964
436	XP_013984564.1	PREDICTED: EH domain-containing protein 1-like [Salmo salar]	Salmo Salar	548989	626632	653268	624245	776208	675708	837536	745013	835468	652735	674328	546023	655896	745951	560700	19.2573	19.366	19.6722	19.3161	19.3231	0.482697	0.641706	1.09089
798	XP_014004748.1	PREDICTED: cystathionine gamma-lyase-like isoform X1 [Salmo salar]	Salmo Salar	22627677	22745856	22369930	21156383	21249757	21581872	22452280	22357365	22624327	20263094	20473753	20093371	21168298	20555669	20729760	24.4316	24.3409	24.4204	24.2724	24.3052	0.482363	0.641706	-1.03787
1595	XP_014070233.1	PREDICTED: 40S ribosomal protein S25-like [Salmo salar]	Salmo Salar	59265585	58889701	58263369	58515014	57033013	57940663	63342265	65260052	62536707	51193494	48195432	50157984	48927474	47286734	48150412	25.8115	25.7881	25.9167	25.58	25.521	0.482933	0.641706	-1.09219
806	XP_014005332.1	PREDICTED: nucleolin [Salmo salar]	Salmo Salar	90183096	93127735	95072067	97552966	99584656	99862628	65297613	64260017	64078279	94857733	95381856	100392540	94337616	96189909	98895980	26.4727	26.5694	25.9374	26.5072	26.5194	0.483491	0.641958	-1.14848
80	NP_001133652.1	DNA replication licensing factor MCM3 [Salmo salar]	Salmo Salar	6826455	6705417	7226307	7073614	7528061	7643008	8512846	8567586	8324438	7173139	7058221	6996261	7282245	7435977	7574842	22.7027	22.8438	23.0212	22.7509	22.8261	0.484146	0.642267	1.06642
1538	XP_014067091.1	PREDICTED: LETM1 and EF-hand domain-containing protein 1, mitochondrial-like isoform X1 [Salmo salar]	Salmo Salar	1261238	1234408	1395427	1275405	1219059	1479830	2481281	2545065	2584104	1341126	1299951	1293633	1253541	1209107	1320084	20.2664	20.2825	21.2793	20.31	20.2576	0.484459	0.642267	1.26677
944	XP_014016817.1	PREDICTED: translation initiation factor eIF-2B subunit alpha-like [Salmo salar]	Salmo Salar	1037860	1110989	769533	1174519	993353	1058597	1324743	718224	1207453	827889	793882	820544	771860	724569	726907	19.9852	20.0137	20.2035	19.6462	19.4714	0.486455	0.644423	-1.16937
1439	XP_014058185.1	PREDICTED: core histone macro-H2A.2-like [Salmo salar]	Salmo Salar	7765055	8280275	8270606	16048208	15949691	16330867	33760987	33749513	33466117	12681022	12391333	13124273	11771677	11498625	11977553	22.9796	23.9359	25.0084	23.5962	23.4888	0.487126	0.644824	1.48801
632	XP_013995146.1	PREDICTED: calreticulin-like [Salmo salar]	Salmo Salar	861451	835812	848343	797693	835856	732654	771936	778146	777506	948282	946422	1030365	932241	917983	879050	19.6943	19.6055	19.5685	19.855	19.8081	0.488107	0.645633	1.0673
9	NP_001133066.1	ubiquitin-conjugating enzyme E2 D3 [Salmo salar]	Salmo Salar	2980446	3218227	2738838	3267601	3331559	3069983	2581887	2238290	2308395	2740019	2906499	2963924	2880721	3322771	3279580	21.5071	21.6398	21.1385	21.4709	21.6451	0.490265	0.647996	-1.11367
1343	XP_014051004.1	PREDICTED: pre-mRNA-splicing factor ATP-dependent RNA helicase DHX15 isoform X1 [Salmo salar]	Salmo Salar	932097	832693	804222	1102426	1167087	1125249	1948903	1990556	1820835	980115	996676	970577	997235	960562	991244	19.6674	20.1018	20.8942	19.9026	19.9189	0.491743	0.649458	1.27805
954	XP_014017369.1	PREDICTED: protein IWS1 homolog isoform X1 [Salmo salar]	Salmo Salar	1125479	1206234	1206993	532786	1213419	1277324	860509	929663	882707	1162215	1331842	612640	1109594	1252678	1357958	20.2021	20.2106	19.7516	20.1484	20.2566	0.49343	0.650866	-1.11277
1011	XP_014021365.1	PREDICTED: cysteine desulfurase, mitochondrial [Salmo salar]	Salmo Salar	969496	927247	908155	950704	987419	973623	748086	992140	932756	864364	957477	961588	983122	877871	886123	19.8226	19.893	19.8311	19.8689	19.7571	0.493555	0.650866	-1.02722
932	XP_014015826.1	PREDICTED: malectin-like [Salmo salar]	Salmo Salar	1141746	1269120	1077570	1128796	1261994	1254386	1931094	1886300	1984062	1280163	1275195	1350008	1049498	1133513	1158037	20.1228	20.2585	20.881	20.2879	20.1124	0.494042	0.651017	1.17805
1090	XP_014026675.1	PREDICTED: 3-oxoacyl-[acyl-carrier-protein] reductase FabG-like [Salmo salar]	Salmo Salar	1512722	1515595	1560450	1422817	1422483	1448206	1754495	1616823	1496116	1304732	1255004	1209801	1206323	1132114	1064311	20.5315	20.4403	20.6247	20.2593	20.1106	0.496672	0.653989	-1.11293
557	XP_013990326.1	PREDICTED: glutamine--tRNA ligase [Salmo salar]	Salmo Salar	6095832	6113783	6313772	6616840	7178684	6926539	9234569	8567989	8638070	6630065	6584129	6507683	6388030	6510309	6789152	22.5436	22.7237	23.0423	22.6506	22.6343	0.49806	0.655322	1.10347
381	XP_013981600.1	PREDICTED: annexin A2-like [Salmo salar]	Salmo Salar	60607841	59532323	56775901	58481483	53672749	54582182	81835885	80953449	79450766	56982394	55887180	53807024	59002902	58338088	57720559	25.8272	25.7019	26.2706	25.736	25.7979	0.500434	0.656658	1.12529
887	XP_014011480.1	PREDICTED: RNA-binding protein 4B-like [Salmo salar]	Salmo Salar	1785690	1624952	1838325	1886977	1977767	1881313	3467467	2828267	2698606	2012422	1788329	1886638	1785829	1857215	1727236	20.7681	20.8476	21.4315	20.8474	20.7682	0.499905	0.656658	1.15495
955	XP_014017412.1	PREDICTED: ubiquilin-4-like [Salmo salar]	Salmo Salar	1439158	1497459	1462690	1531057	1369946	1376689	1219010	1234586	1313534	1829128	1799939	1945129	1920944	1888791	2025083	20.4802	20.3928	20.2356	20.8027	20.8734	0.500241	0.656658	1.1493
1210	XP_014036075.1	PREDICTED: 40S ribosomal protein S20 isoform X1 [Salmo salar]	Salmo Salar	30320306	28822683	28186814	29009042	26670789	26636154	27422308	38742963	38929974	29043571	28121983	27831221	28414494	27384689	27281182	24.7807	24.6688	25.2074	24.7452	24.7069	0.50058	0.656658	1.11866
1540	XP_014067225.1	PREDICTED: lysosomal membrane glycoprotein 2 isoform X1 [Salmo salar]	Salmo Salar	2508198	2465758	2598903	2310585	2356691	2400890	2053363	2117972	2194453	3108002	3257710	3252479	2906783	3287061	3131591	21.2582	21.1683	21.0143	21.6331	21.5785	0.503348	0.659794	1.14499
1139	XP_014030991.1	PREDICTED: cytoplasmic dynein 1 light intermediate chain 2-like isoform X1 [Salmo salar]	Salmo Salar	226184	607338	660886	268338	682556	767577	628562	648552	647619	675941	250492	649503	768410	703907	795473	19.2121	19.3806	19.3048	19.309	19.5515	0.507176	0.663815	1.06589
1619	XP_014071698.1	PREDICTED: scaffold attachment factor B2-like isoform X1 [Salmo salar]	Salmo Salar	10402521	10478704	10429345	9858331	10364942	10701697	6535511	6608869	6891212	9858254	10488037	10494575	10006043	10399938	10597987	23.3141	23.3052	22.656	23.3222	23.3101	0.506859	0.663815	-1.15956
197	NP_001134944.1	glutathione S-transferase omega 1 [Salmo salar]	Salmo Salar	16367856	16617271	16049473	16657902	15872756	15801865	15484019	15060711	14998154	16330771	16020351	16772207	15726405	15832226	16062043	23.9644	23.92	23.8443	23.9611	23.9164	0.510338	0.667453	-1.02453
763	XP_014002618.1	PREDICTED: structural maintenance of chromosomes protein 1A-like [Salmo salar]	Salmo Salar	3566317	3436522	3573342	3160834	2880467	3052708	5649462	5277067	5700757	3218739	3315761	3380255	3267205	3046865	3351341	21.766	21.5417	22.4297	21.6609	21.6396	0.512375	0.669129	1.19436
1413	XP_014055022.1	PREDICTED: FACT complex subunit SSRP1-like isoform X1 [Salmo salar]	Salmo Salar	8758452	9079615	9287161	9542525	9652807	9869755	9865458	9656584	9910632	8180652	8288290	9151574	8524890	8401311	9061323	23.1142	23.2025	23.234	22.9826	23.0232	0.512386	0.669129	-1.05585
1098	XP_014027788.1	PREDICTED: uncharacterized HIT-like protein Synpcc7942_1390 [Salmo salar]	Salmo Salar	594873	597279	616620	613512	687164	759246	425734	390524	520969	617497	559012	579544	723920	695656	577827	19.188	19.3903	18.6996	19.1446	19.408	0.513151	0.669627	-1.15278
1536	XP_014066986.1	PREDICTED: thioredoxin-related transmembrane protein 1-like [Salmo salar]	Salmo Salar	876304	925089	919621	849741	884881	841948	630121	679047	697254	965548	930789	914676	832832	876700	815508	19.8107	19.6967	19.3732	19.8281	19.6677	0.51412	0.670391	-1.09483
294	NP_001167310.1	T-complex protein 1 subunit epsilon [Salmo salar]	Salmo Salar	1308064	1204560	1221869	1729143	1826281	1798700	846906	832162	759282	1308240	1369413	1174197	1628041	1531675	1589773	20.2207	20.7785	19.6665	20.3192	20.6004	0.514924	0.670938	-1.23476
1402	XP_014054382.1	PREDICTED: SAPK substrate protein 1 isoform X1 [Salmo salar]	Salmo Salar	2740498	2851876	2624455	2660945	2584641	2575302	2227521	2237065	2369708	3545783	3649492	3707634	3745755	3713926	3392858	21.386	21.3015	21.0932	21.7993	21.8245	0.515677	0.671419	1.17166
35	NP_001133222.1	aldo-keto reductase family 7 member A5-like [Salmo salar]	Salmo Salar	655103	728115	644541	865712	894096	834098	657393	654358	647795	481905	520072	652201	825320	806716	814034	19.3214	19.7235	19.3197	18.9884	19.6347	0.516264	0.671682	-1.15523
213	NP_001135102.1	glyoxylate reductase/hydroxypyruvate reductase [Salmo salar]	Salmo Salar	1915382	1831757	1983502	1546476	1536702	1565442	1585156	1784828	1745339	1506313	1432599	1587660	1489702	1566625	1563566	20.8692	20.5606	20.7351	20.5226	20.5764	0.517281	0.672503	-1.07439
1548	XP_014067453.1	PREDICTED: calnexin isoform X1 [Salmo salar]	Salmo Salar	803332	750271	902276	1019461	1058546	1100228	606085	590057	720383	755238	677736	642676	950907	1101950	1092115	19.6156	20.0137	19.2092	19.3704	20.0587	0.517867	0.672765	-1.20461
350	XP_013979324.1	PREDICTED: nucleosome assembly protein 1-like 4 isoform X1 [Salmo salar]	Salmo Salar	877383	868523	1012324	1356623	1389927	1389436	718546	734371	723670	951893	937934	896087	1110338	1159343	1253458	19.7428	20.4061	19.465	19.8391	20.1449	0.518962	0.673686	-1.19593
1623	XP_014071789.1	PREDICTED: ATP synthase subunit delta, mitochondrial-like [Salmo salar]	Salmo Salar	3097164	3016499	3354528	2831086	3007173	3034648	2633087	3103783	2778930	3461343	3844845	3271040	3852218	3963265	3947664	21.5625	21.52	21.4061	21.7229	21.9126	0.519425	0.673786	1.10135
897	XP_014012125.1	PREDICTED: T-complex protein 1 subunit eta [Salmo salar]	Salmo Salar	35406337	34941643	33946097	37007220	34680732	32990306	40511830	39427002	39285418	35914622	34045857	32484177	37280923	35507090	34220065	25.0584	25.0476	25.2327	25.021	25.0816	0.522665	0.677485	1.04154
11	NP_001133080.1	ATP-dependent RNA helicase DDX39 [Salmo salar]	Salmo Salar	28314016	28456619	28372740	32974426	32841156	31638855	32853501	32186493	33442105	25352202	24802716	25827872	26546476	26318883	27608533	24.758	24.969	24.9695	24.5956	24.662	0.523554	0.677631	-1.08757
432	XP_013984415.1	PREDICTED: plakophilin 3 isoform X1 [Salmo salar]	Salmo Salar	978050	929627	913673	1063344	968977	988570	1164721	1076925	1006877	786242	826539	802860	736262	828274	734940	19.8263	19.915	20.0385	19.6148	19.4899	0.523258	0.677631	-1.11439
544	XP_013989661.1	PREDICTED: tumor protein D54-like isoform X5 [Salmo salar]	Salmo Salar	2776727	2733303	2891610	2312690	2483228	2454144	2358314	2295636	2694390	3281010	3168408	3340673	3101074	3107469	3129507	21.405	21.2268	21.1693	21.6457	21.5673	0.524262	0.678046	1.10566
1243	XP_014039515.1	PREDICTED: methylmalonate-semialdehyde dehydrogenase [acylating], mitochondrial isoform X1 [Salmo salar]	Salmo Salar	250695	300193	305276	289395	328083	365688	350988	391433	448360	100003	77067	203902	257217	257890	272208	18.1955	18.3237	18.5784	16.6097	17.9764	0.526647	0.680626	-1.45208
21	NP_001133168.1	60S ribosomal protein L38 [Salmo salar]	Salmo Salar	12142623	11247024	12254881	12454809	13406513	12364090	24521566	23127057	20315060	12098326	11799597	13346026	13331589	11985147	12071492	23.5336	23.5702	24.4631	23.5283	23.5251	0.528011	0.681069	1.22005
657	XP_013996674.1	PREDICTED: ras-related protein Rap-2b-like [Salmo salar]	Salmo Salar	210656	207404	208951	293843	288561	269629	186371	179168	106193	74261	230148	201318	269270	257804	348095	17.6728	18.1385	17.451	17.6191	18.0387	0.527714	0.681069	-1.15088
1523	XP_014065433.1	PREDICTED: thioredoxin-like [Salmo salar]	Salmo Salar	4519209	5281507	5458776	4784070	5585949	5645189	4622088	4682296	5082660	6244596	7331146	6847098	6884054	7395939	7929909	22.3325	22.4134	22.1588	22.7071	22.8183	0.52816	0.681069	1.13953
17	NP_001133128.1	enoyl-CoA hydratase, mitochondrial precursor [Salmo salar]	Salmo Salar	6069375	6413742	6466811	6352832	6916850	7093998	4535478	4551395	5025216	6484037	6914539	6356823	6807201	6973237	7411316	22.6127	22.7217	22.1179	22.6285	22.7334	0.534709	0.689006	-1.12815
591	XP_013992611.1	PREDICTED: serine/arginine-rich splicing factor 7-like [Salmo salar]	Salmo Salar	7808769	8028626	8114374	8413419	9035667	9074338	5987063	5681629	5891639	8454666	8579884	8364080	8368046	8730013	9257532	22.9367	23.1072	22.4902	23.0113	23.0576	0.537365	0.691622	-1.12422
1145	XP_014031425.1	PREDICTED: nucleobindin-2-like isoform X1 [Salmo salar]	Salmo Salar	520523	516001	438833	554154	522166	568826	473776	435628	415055	721078	774757	703572	807461	828736	820610	18.977	19.0799	18.7327	19.4598	19.6463	0.537532	0.691622	1.19016
1161	XP_014033037.1	PREDICTED: elongation factor 1-alpha-like [Salmo salar]	Salmo Salar	2914165	2626974	2113642	3773009	3293452	2984659	3013559	2320981	2119475	3069170	2533700	1819314	3699202	3184229	2647136	21.325	21.6512	21.1463	21.2728	21.6025	0.539297	0.693382	-1.10767
626	XP_013994876.1	PREDICTED: nucleolin-like [Salmo salar]	Salmo Salar	1954293	2006522	1903243	1650121	1464063	1606621	2407268	2382647	2350337	1932664	1678748	1862327	1652816	1739785	1704745	20.8982	20.6156	21.1841	20.8287	20.7011	0.540013	0.693791	1.10783
851	XP_014008907.1	PREDICTED: NADH-cytochrome b5 reductase 3-like [Salmo salar]	Salmo Salar	3068448	3038282	2861757	3241170	3367410	3288926	2823778	2645475	2383319	3172858	3059958	2837280	3269293	3057522	3443919	21.5348	21.6492	21.3351	21.5451	21.6405	0.541902	0.695635	-1.06076
1560	XP_014068158.1	PREDICTED: MICOS complex subunit MIC60 [Salmo salar]	Salmo Salar	8788315	9168038	8843481	9447688	9909198	9872822	6845753	6884888	7498013	9165491	9102174	9325143	9518122	9657373	9758271	23.0762	23.235	22.715	23.1278	23.2032	0.542244	0.695635	-1.10212
32	NP_001133205.1	ribosomal protein L10a-2 [Salmo salar]	Salmo Salar	25350428	25301929	24974564	27940261	27279632	27252324	56475811	55744202	58041274	26791786	25433632	25238390	26559442	25557332	25270226	24.5927	24.7013	25.7511	24.6002	24.6072	0.542743	0.695763	1.26503
26	NP_001133185.1	calmodulin [Salmo salar]	Salmo Salar	144901380	142477099	146702734	142575480	141824491	151758960	130469778	127454600	121922639	164751835	179874635	184409685	172682912	163564081	178678946	27.1105	27.0872	26.9254	27.4224	27.3636	0.54381	0.69662	1.10061
408	XP_013983159.1	PREDICTED: acidic leucine-rich nuclear phosphoprotein 32 family member D-like isoform X1 [Salmo salar]	Salmo Salar	6078261	6112414	6043315	6660404	6627802	6520842	4238893	3702016	3941760	6157394	6448192	5771844	6643953	7071092	6758264	22.5352	22.6601	21.9104	22.5539	22.6882	0.544562	0.697072	-1.15949
513	XP_013988001.1	PREDICTED: protein canopy homolog 2-like [Salmo salar]	Salmo Salar	618999	640889	625804	518586	514733	520105	467611	488045	513999	727700	749525	747624	762016	771884	721435	19.2554	18.9842	18.8967	19.512	19.5395	0.545984	0.69838	1.14571
1204	XP_014035822.1	PREDICTED: annexin A4-like isoform X1 [Salmo salar]	Salmo Salar	14088700	13592436	13300646	14304293	14477740	14384960	12223000	11854419	11286559	18330840	17970722	18605473	18012317	18560658	18922270	23.6963	23.7781	23.4989	24.1278	24.1457	0.547043	0.699222	1.13837
307	NP_001167414.1	Glutamate--cysteine ligase regulatory subunit [Salmo salar]	Salmo Salar	1138071	1308400	1324014	1258635	1997294	1989936	2536535	2373308	2531905	1484726	1991434	1911623	1343091	1981707	1461936	20.3194	20.9243	21.2718	20.8664	20.4794	0.548159	0.700136	1.18979
1458	XP_014059730.1	PREDICTED: myoferlin [Salmo salar]	Salmo Salar	940090	1038153	971133	1297908	1364154	1246959	1203227	1207831	1338451	774586	924017	840820	982512	927550	1016284	19.8893	20.3078	20.204	19.6814	19.9061	0.549639	0.701513	-1.12352
992	XP_014019693.1	PREDICTED: pre-mRNA-processing factor 40 homolog A-like isoform X1 [Salmo salar]	Salmo Salar	2803337	2387119	2900181	2294744	2484166	2893683	2743040	2837480	2600371	2697311	2660659	2736728	2721824	2604898	3112459	21.4187	21.2443	21.3873	21.3631	21.3761	0.550469	0.702059	1.03097
378	XP_013981292.1	PREDICTED: CUGBP Elav-like family member 2 isoform X1 [Salmo salar]	Salmo Salar	3036617	3339150	2767551	3842233	3628615	3576694	3328556	3286787	3201143	3797411	3493423	3253097	3874091	3768834	3576045	21.534	21.791	21.6482	21.7362	21.8457	0.551288	0.702591	1.05766
1492	XP_014062728.1	PREDICTED: FACT complex subunit SPT16 isoform X1 [Salmo salar]	Salmo Salar	8356099	8275517	8486870	8595830	8988518	8875588	10482357	10320803	10134748	5900453	6550938	6449150	6080819	6329852	6615045	22.9944	23.0814	23.2991	22.6207	22.5937	0.55209	0.703099	-1.14876
1559	XP_014068105.1	PREDICTED: guanine nucleotide-binding protein subunit beta-2-like 1 [Salmo salar]	Salmo Salar	72845717	74514123	72687201	82516733	81935537	82525949	86768755	84971054	81448616	63672957	65295813	64641931	65954521	66602870	68003050	26.1183	26.2982	26.3405	25.946	25.9891	0.552734	0.703406	-1.08404
492	XP_013987040.1	PREDICTED: calpain-2 catalytic subunit-like [Salmo salar]	Salmo Salar	2251564	2450527	2530622	2765223	2746800	2719083	2887420	2778533	2821203	2418860	3923123	2620092	2433550	2625396	2666971	21.2247	21.3893	21.4279	21.3212	21.3241	0.553527	0.703903	1.03579
958	XP_014017595.1	PREDICTED: echinoderm microtubule-associated protein-like 2 isoform X1 [Salmo salar]	Salmo Salar	1235213	1174382	1218610	1326622	1324897	1167671	1287195	1136809	1215231	1251945	1192283	1264963	843237	1259459	1394296	20.2168	20.3374	20.2128	20.2557	20.2644	0.554305	0.704379	-1.02301
1345	XP_014051188.1	PREDICTED: very long-chain specific acyl-CoA dehydrogenase, mitochondrial isoform X1 [Salmo salar]	Salmo Salar	617795	543843	531338	548826	558442	564076	847251	920315	798738	241764	307387	228798	304153	300799	312776	19.0528	19.091	19.6924	17.8832	18.2144	0.555405	0.705263	-1.39015
51	NP_001133426.1	poly [ADP-ribose] polymerase 3 [Salmo salar]	Salmo Salar	2227708	2199137	1952543	2574399	2499020	2428907	6002626	5745089	5533078	2009453	2271874	2372578	2337593	2146824	2210343	21.0685	21.2529	22.4539	21.1155	21.0758	0.557232	0.706043	1.30829
647	XP_013996144.1	PREDICTED: HGV2 protein isoform X1 [Salmo salar]	Salmo Salar	1726411	1610129	1394564	1738622	1466707	1609321	1515384	1602794	1359578	1870489	1564182	1794019	1837538	1757090	1597766	20.6187	20.618	20.5313	20.7748	20.7448	0.557031	0.706043	1.04624
1380	XP_014053389.1	PREDICTED: small nuclear ribonucleoprotein Sm D2-like [Salmo salar]	Salmo Salar	10525363	10585007	10847641	11079926	10961294	10525520	10406178	10026352	10380585	10875296	11145695	11315430	12160529	12220323	12354940	23.3355	23.3859	23.3074	23.41	23.5428	0.556616	0.706043	1.04198
623	XP_013994320.1	PREDICTED: protein ERGIC-53 isoform X1 [Salmo salar]	Salmo Salar	995523	448218	1042809	946991	1039560	446427	472779	1186864	1032210	980613	1035913	715755	963892	494883	990085	19.9251	19.853	19.9773	19.9033	19.8785	0.558953	0.70771	1.02149
852	XP_014008979.1	PREDICTED: protein kinase C and casein kinase substrate in neurons protein 2-like isoform X1 [Salmo salar]	Salmo Salar	586743	726537	728807	673454	756933	800469	712943	653861	711138	757885	858558	735456	926457	931312	971326	19.4707	19.5298	19.4398	19.5316	19.8289	0.561014	0.709804	1.07167
860	XP_014009726.1	PREDICTED: thioredoxin-dependent peroxide reductase, mitochondrial [Salmo salar]	Salmo Salar	2339890	2491734	2385482	2641606	2605642	2714283	1789831	1761603	1923521	2473469	2579380	2407799	2701832	2624972	2549049	21.1858	21.333	20.7714	21.2381	21.3239	0.56227	0.710878	-1.10826
156	NP_001134437.1	S-phase kinase-associated protein 1 [Salmo salar]	Salmo Salar	6111018	6221365	6285795	7166475	7035395	6855065	5731960	5597019	5157028	8536974	8710930	8625081	8865125	8729450	8490017	22.5688	22.7462	22.4162	23.0401	23.0575	0.565456	0.71439	1.13322
660	XP_013996813.1	PREDICTED: far upstream element-binding protein 1-like isoform X2 [Salmo salar]	Salmo Salar	4384522	4500575	4541390	2573938	3381351	3275859	5395814	5754801	6178499	4705313	4916348	4717115	4354833	3311762	3285031	22.1017	21.6434	22.4563	22.1695	21.6592	0.566098	0.714684	1.1667
202	NP_001134988.1	Ribose-phosphate pyrophosphokinase 2 [Salmo salar]	Salmo Salar	510009	582114	554561	461509	532565	589420	696091	736842	738907	515124	540357	358741	501877	554858	658725	19.081	19.0226	19.491	18.9746	19.0818	0.567997	0.716563	1.09478
1176	XP_014034083.1	PREDICTED: 60S acidic ribosomal protein P1-like [Salmo salar]	Salmo Salar	2850146	3197835	3178553	4189265	3979176	3866848	2119293	1996544	2078526	3084577	3644038	3029025	3840045	4167037	4409276	21.5999	21.924	20.9871	21.5566	21.9906	0.570114	0.718714	-1.18965
164	NP_001134522.1	Small nuclear ribonucleoprotein-associated protein B [Salmo salar]	Salmo Salar	4093030	4206972	4114798	4735434	4767057	4684175	4597874	4226136	3930769	4854770	4534705	4701363	5035347	5594011	5123341	21.9724	22.1751	22.0109	22.1646	22.2887	0.572602	0.72133	1.05776
1450	XP_014059275.1	PREDICTED: aconitate hydratase, mitochondrial-like [Salmo salar]	Salmo Salar	524763	549415	522237	345846	518647	467525	477424	525081	477704	536838	516935	572028	547688	481631	536615	19.0013	18.8347	18.8658	19.0341	19.0335	0.574894	0.723695	1.04233
982	XP_014018787.1	PREDICTED: von Willebrand factor A domain-containing protein 5A-like isoform X1 [Salmo salar]	Salmo Salar	305820	297527	372820	648166	666646	434157	459515	466992	494551	509485	605428	474810	504318	667008	701575	18.2223	19.306	18.833	18.9587	19.3473	0.575565	0.724018	1.21604
5	NP_001117025.1	glutamate dehydrogenase 1, mitochondrial [Salmo salar]	Salmo Salar	9752059	10028978	9799243	10294753	9677464	9706013	14303573	13836866	12972285	9454439	9245882	9625713	9524993	9588081	10000259	23.2242	23.2104	23.722	23.1726	23.1928	0.576406	0.724553	1.10582
530	XP_013988474.1	PREDICTED: serine/arginine-rich splicing factor 3 isoform X1 [Salmo salar]	Salmo Salar	1883294	1954973	1868164	1958261	1834019	1736454	1597642	1572224	1764413	2169200	2393012	2336374	2329374	2275561	2452798	20.8448	20.8066	20.6075	21.1558	21.1515	0.57934	0.727705	1.10644
837	XP_014007930.1	PREDICTED: glycerol-3-phosphate dehydrogenase, mitochondrial-like isoform X1 [Salmo salar]	Salmo Salar	1934407	2144797	2015929	1999386	2134031	2131980	2481025	2220045	2367902	2007225	1967367	2211590	2235443	2119664	2102997	20.943	21.0238	21.1752	20.9368	21.0154	0.579746	0.727705	1.04179
193	NP_001134876.1	prohibitin 2 [Salmo salar]	Salmo Salar	4530206	4490935	4769889	5440567	5395915	5392034	15346815	15692571	16166178	4521381	4739337	4569719	4528549	4771875	4450971	22.1111	22.3634	23.9036	22.1237	22.1106	0.582797	0.731008	1.39024
178	NP_001134705.1	peptidyl-prolyl cis-trans isomerase H [Salmo salar]	Salmo Salar	2277937	2417230	2383623	2450109	2760284	2533170	2203798	2226072	2107045	2912201	2967573	2898025	2878445	2856320	2943906	21.1847	21.2725	21.0716	21.4737	21.4569	0.584672	0.732433	1.0758
867	XP_014010339.1	PREDICTED: ubiquitin-40S ribosomal protein S27a [Salmo salar]	Salmo Salar	3154650	2941714	2797182	4969813	5174874	5101769	4378184	3866290	3775914	2926559	2960454	2873374	3372709	3370105	3645945	21.4882	22.2826	21.8825	21.4808	21.6855	0.584772	0.732433	-1.15067
1082	XP_014026187.1	PREDICTED: serine/arginine-rich splicing factor 9 [Salmo salar]	Salmo Salar	2362819	2474310	2519944	2674550	2600998	2695579	2238684	2442785	2308478	3273759	3117172	2971550	2940381	2961455	3203603	21.2386	21.3509	21.1385	21.5718	21.4979	0.586378	0.733918	1.07773
1177	XP_014034155.1	PREDICTED: serine/arginine-rich splicing factor 4-like [Salmo salar]	Salmo Salar	5651432	5396594	5134390	5256548	4553694	4957936	4650003	4573749	4008316	6860569	6500315	6249647	6405858	6020097	5217089	22.3636	22.2413	22.1249	22.6321	22.5214	0.587011	0.734184	1.0895
1520	XP_014065166.1	PREDICTED: S-methyl-5'-thioadenosine phosphorylase-like isoform X1 [Salmo salar]	Salmo Salar	7640576	7169817	7079477	8136585	7188021	7163985	4495240	4407575	4194310	7813259	7124431	7714221	7283886	7197712	7076141	22.7735	22.7772	22.0716	22.8791	22.7791	0.587453	0.734211	-1.1477
1272	XP_014043294.1	PREDICTED: U6 snRNA-associated Sm-like protein LSm8 [Salmo salar]	Salmo Salar	1530986	1504002	1382684	1628570	1630875	1524887	1111842	1152723	1060365	1587810	1638116	1455093	1622502	1619295	1719817	20.5204	20.6352	20.0845	20.5986	20.6298	0.588757	0.735314	-1.10201
527	XP_013988392.1	PREDICTED: ATPase family AAA domain-containing protein 3 isoform X1 [Salmo salar]	Salmo Salar	1737866	1837322	1762099	1667713	1751344	1622834	2130430	2192936	2171122	1202713	1242160	1203591	1288347	1130966	1226377	20.7489	20.6694	21.05	20.1989	20.226	0.590074	0.735907	-1.16273
1541	XP_014067239.1	PREDICTED: membrane-associated progesterone receptor component 2 [Salmo salar]	Salmo Salar	413956	468871	439163	461913	453818	498527	488722	509817	519390	415320	447787	445237	407942	448435	456516	18.7444	18.8173	18.9596	18.7642	18.7745	0.589729	0.735907	1.03667
601	XP_013993159.1	PREDICTED: ribose-phosphate pyrophosphokinase 1-like isoform X1 [Salmo salar]	Salmo Salar	745406	606736	371919	365344	619788	335244	395690	442546	437271	332069	552999	306208	476701	472058	354790	19.2107	18.4789	18.7382	18.3411	18.8486	0.591447	0.736442	-1.15043
709	XP_013999100.1	PREDICTED: 40S ribosomal protein S12 [Salmo salar]	Salmo Salar	75008411	74950879	74625212	82087896	82876735	79545860	52836219	53066708	52878995	80622581	80172835	80771464	81086158	80885038	82983443	26.1594	26.2907	25.6562	26.2647	26.273	0.591768	0.736442	-1.11763
740	XP_014001049.1	PREDICTED: ATP synthase subunit epsilon, mitochondrial [Salmo salar]	Salmo Salar	2577485	2319442	2503589	2336647	2370323	2158820	4235597	4470150	4294807	2257353	2270685	2312555	2373468	2349825	2295892	21.2556	21.156	22.0342	21.1147	21.1641	0.591535	0.736442	1.17436
960	XP_014017665.1	PREDICTED: adapter molecule crk-like [Salmo salar]	Salmo Salar	1259133	1371501	1296997	1522266	1556255	1618000	795873	826338	871344	1402886	1348390	1653096	1551116	1521090	1639791	20.3067	20.5696	19.6564	20.42	20.5649	0.593302	0.737824	-1.16834
429	XP_013984245.1	PREDICTED: paired box protein Pax-8-like isoform X1 [Salmo salar]	Salmo Salar	746227	821655	907469	690225	811926	772815	1154289	1139175	1302805	578326	807033	804905	744953	633917	947291	19.6482	19.5598	20.1386	19.6185	19.5068	0.594143	0.738053	1.11006
1499	XP_014063204.1	PREDICTED: nicotinamide phosphoribosyltransferase-like [Salmo salar]	Salmo Salar	7286143	7477589	7087858	7125792	6962496	7062417	11251203	10936722	10494124	7619170	7341084	7453912	6670846	6488642	6408741	22.7967	22.7517	23.3827	22.8296	22.6295	0.594331	0.738053	1.12741
622	XP_013994194.1	PREDICTED: superkiller viralicidic activity 2-like 2 isoform X1 [Salmo salar]	Salmo Salar	650667	657491	689836	749187	747462	842711	726171	769787	802857	559688	624806	579644	615368	626573	627841	19.3266	19.515	19.5541	19.1448	19.2571	0.595627	0.738611	-1.07334
1622	XP_014071785.1	PREDICTED: cold-inducible RNA-binding protein B-like isoform X2 [Salmo salar]	Salmo Salar	4351560	4227998	3966713	4290170	3910148	3965463	3279251	3223122	3297466	5755168	5421223	5321815	5985288	5885668	5681042	22.0115	21.9191	21.6449	22.3702	22.4888	0.595397	0.738611	1.15082
1022	XP_014022082.1	PREDICTED: mRNA turnover protein 4 homolog [Salmo salar]	Salmo Salar	977943	965225	1031672	1143143	1246104	1257516	2102237	2126727	2033249	1052083	1043873	1048241	1057906	1055587	1058283	19.8994	20.249	21.0035	19.9995	20.0128	0.596989	0.738727	1.20115
1029	XP_014022473.1	PREDICTED: low-density lipoprotein receptor-related protein 1-like, partial [Salmo salar]	Salmo Salar	1197146	1338075	1283770	175948	705543	156697	711973	702886	603221	212747	705526	712015	812920	711853	805601	20.292	17.4248	19.4229	19.4283	19.6197	0.596904	0.738727	1.54966
1122	XP_014029014.1	PREDICTED: dnaJ homolog subfamily B member 11-like [Salmo salar]	Salmo Salar	695720	695322	751485	682217	680869	750518	634069	614183	708546	725362	782654	812691	769036	786949	748870	19.4081	19.3799	19.2743	19.578	19.5527	0.596927	0.738727	1.05286
187	NP_001134807.1	peptidyl-prolyl cis-trans isomerase E [Salmo salar]	Salmo Salar	791230	603448	658610	487817	490974	246984	437287	305225	308561	485549	567381	627862	519093	612553	614829	19.3291	18.896	18.2352	19.114	19.2245	0.599475	0.740785	-1.19304
1475	XP_014061571.1	PREDICTED: isovaleryl-CoA dehydrogenase, mitochondrial-like [Salmo salar]	Salmo Salar	2708220	2601500	2643059	2768483	2047722	2816399	3369659	3407968	3497659	2474422	2638643	2566825	2759681	2486556	2751616	21.3338	21.4007	21.7005	21.2916	21.3918	0.599615	0.740785	1.06738
1583	XP_014069133.1	PREDICTED: elongation factor G, mitochondrial isoform X1 [Salmo salar]	Salmo Salar	558174	511118	514549	608375	562026	618875	797515	739496	684426	414494	375573	375780	407368	372625	367860	18.9729	19.2146	19.4962	18.5195	18.5074	0.599926	0.740785	-1.19148
19	NP_001133159.1	ATP synthase subunit d, mitochondrial [Salmo salar]	Salmo Salar	9755589	9961180	9773726	11215586	11468082	11182635	8259069	8805676	9278646	12574949	13315747	13106844	13662365	13907878	14035621	23.2205	23.419	23.07	23.6438	23.7294	0.601544	0.742258	1.11832
1331	XP_014049746.1	PREDICTED: RNA-binding protein with serine-rich domain 1-like isoform X2 [Salmo salar]	Salmo Salar	885797	832560	918983	1074487	1113210	1117839	824563	840237	873395	683161	892201	1020934	1134433	981436	1055169	19.7566	20.0863	19.6804	19.767	20.009	0.602074	0.742387	-1.07373
1148	XP_014031879.1	PREDICTED: cysteine--tRNA ligase, cytoplasmic [Salmo salar]	Salmo Salar	3796692	3849732	3860398	4051145	4064628	4020211	4683368	4655751	4721398	4013109	3849884	3944460	3611296	3844590	4078641	21.8763	21.9499	22.1591	21.9114	21.8744	0.603933	0.744154	1.04864
994	XP_014019722.1	PREDICTED: aspartate--tRNA ligase, cytoplasmic-like [Salmo salar]	Salmo Salar	12732308	12652673	12601376	12599835	13519483	13154265	17748590	17347314	17409723	12738028	12656920	12526342	12421431	12444367	12554977	23.5929	23.649	24.0534	23.5934	23.569	0.605444	0.745491	1.08494
1572	XP_014068813.1	PREDICTED: serine/arginine-rich splicing factor 2-like [Salmo salar]	Salmo Salar	11782687	11918350	12012357	11346930	11620946	11458851	10087915	10328575	10612728	14129822	14641842	13962484	13147128	13869600	13653769	23.5067	23.45	23.3001	23.7522	23.7028	0.606338	0.746064	1.07679
304	NP_001167405.1	Heterogeneous nuclear ribonucleoprotein U-like protein 1 [Salmo salar]	Salmo Salar	3970820	4066163	3999713	5141356	5112659	4976174	7071232	7016769	7197828	2865531	4065772	4115311	4851598	4783646	4410761	21.9315	22.2856	22.7535	21.9551	22.1897	0.606789	0.746094	1.14146
606	XP_013993369.1	PREDICTED: peptidyl-tRNA hydrolase 2, mitochondrial-like [Salmo salar]	Salmo Salar	4293347	4404420	4098259	3795234	3953263	3606665	4944483	5152803	5203335	2871706	2971117	2719587	2863301	2860278	3071229	22.0337	21.8558	22.2969	21.4535	21.4492	0.607481	0.746419	-1.15789
176	NP_001134673.1	Exosome complex exonuclease MTR3 [Salmo salar]	Salmo Salar	612204	737117	656217	1005805	994815	922637	690712	516722	676028	807101	744186	752670	778028	781897	791928	19.3238	19.9241	19.3667	19.5217	19.5766	0.608641	0.746797	-1.09856
570	XP_013991138.1	PREDICTED: TAR DNA-binding protein 43-like [Salmo salar]	Salmo Salar	1117914	1168795	1131134	1063836	1059907	992132	1018671	1046737	1082446	1022320	1032401	1105846	1139042	1128442	1018164	20.1093	20.0155	19.9975	19.9776	20.1059	0.608867	0.746797	-1.02487
1221	XP_014036616.1	PREDICTED: leukocyte elastase inhibitor-like [Salmo salar]	Salmo Salar	6036823	5826768	5713533	6155090	5906848	6075297	6982786	6909857	6657948	4933158	4739432	4554830	4978373	4935306	4786389	22.4743	22.5345	22.7202	22.1763	22.2347	0.609072	0.746797	-1.09226
180	NP_001134742.1	U1 small nuclear ribonucleoprotein A [Salmo salar]	Salmo Salar	3737307	3886963	3688184	3844785	3874895	3896286	2602077	2535300	2213150	3930333	3841334	3917318	4034276	3999134	3988046	21.8336	21.8857	21.2737	21.9014	21.9313	0.609941	0.746888	-1.11536
797	XP_014004747.1	PREDICTED: serine/arginine-rich splicing factor 11-like [Salmo salar]	Salmo Salar	820017	778550	841886	1036818	997403	925524	534979	676085	782325	792244	876013	944591	956300	960843	963508	19.6453	19.9278	19.3668	19.7406	19.8739	0.610429	0.746888	-1.09134
1410	XP_014054863.1	PREDICTED: nucleophosmin-like [Salmo salar]	Salmo Salar	2040127	1985081	2159183	2092119	2087403	2067721	1164134	1708400	1507042	2038849	2271463	2110707	2084021	2145164	2144958	20.9602	20.9933	20.5233	21.0093	21.0325	0.610362	0.746888	-1.08803
628	XP_013995006.1	PREDICTED: ATP-dependent 6-phosphofructokinase, platelet type-like isoform X1 [Salmo salar]	Salmo Salar	921805	916576	945394	1003053	910215	942130	1051299	1139124	1127667	699653	728428	738624	659990	729393	709201	19.8141	19.8456	20.1049	19.4744	19.4358	0.612043	0.747292	-1.11582
1182	XP_014034386.1	PREDICTED: 40S ribosomal protein S15a-like [Salmo salar]	Salmo Salar	13348739	12790036	12499089	14186747	12997841	13228660	27460331	25673996	23991607	13099158	11806124	11879795	12755452	12453225	11434519	23.6085	23.6572	24.6138	23.502	23.57	0.611834	0.747292	1.1995
1456	XP_014059570.1	PREDICTED: dnaJ homolog subfamily C member 7-like isoform X1 [Salmo salar]	Salmo Salar	1197019	1152760	1153602	1141051	1134327	1228892	1790024	1051323	1966002	981571	1174181	1250590	1033586	1033239	1181626	20.1377	20.1219	20.7715	20.1632	19.9792	0.611207	0.747292	1.12884
310	NP_001265940.1	Probable histone deacetylase 1-B [Salmo salar]	Salmo Salar	2986989	2933174	3257868	3439761	3256190	3260524	3681184	3574075	3410095	3088752	3166734	3211409	3178150	2962667	3029683	21.5103	21.6367	21.7691	21.5946	21.5307	0.613775	0.748787	1.04103
1035	XP_014022915.1	PREDICTED: citrate synthase, mitochondrial-like [Salmo salar]	Salmo Salar	1707710	1785680	1859721	1676857	1758721	1883638	2423519	2386234	2593847	1632461	1777454	1606176	1519509	1828296	1817755	20.768	20.7461	21.2087	20.6386	20.7937	0.614126	0.748787	1.0892
959	XP_014017631.1	PREDICTED: transcription elongation factor SPT5 isoform X1 [Salmo salar]	Salmo Salar	634506	841227	806543	876335	1059541	1136852	1072259	1149697	1162269	603256	849074	551877	644227	729208	1003656	19.6214	20.015	20.1328	19.2024	19.476	0.616721	0.751428	-1.16027
677	XP_013997572.1	PREDICTED: 40S ribosomal protein S27 [Salmo salar]	Salmo Salar	3151759	3231612	3405583	3261166	3305745	3466553	7462675	7664101	7682470	3115358	3085220	3226629	2867540	3140956	2862225	21.6238	21.6565	22.8697	21.571	21.4514	0.619287	0.754027	1.25165
262	NP_001140090.1	Eukaryotic translation initiation factor 4E [Salmo salar]	Salmo Salar	2908629	2767174	2948228	3265699	3318968	3327464	2383880	2317186	2284104	3178930	3173629	3180735	3166666	3341612	3199290	21.4719	21.6623	21.1439	21.6001	21.6093	0.620226	0.754644	-1.08371
1333	XP_014049897.1	PREDICTED: cytosolic endo-beta-N-acetylglucosaminidase-like [Salmo salar]	Salmo Salar	1124233	1158283	1120358	892638	861488	862676	1138846	1212529	1261588	968259	1038081	1050753	986300	938608	947561	20.1005	19.7185	20.2096	19.9855	19.8539	0.62289	0.757358	1.07686
276	NP_001161991.1	protein disulfide-isomerase A3 precursor [Salmo salar]	Salmo Salar	27411367	28206878	27920610	26749597	26734662	26775348	22387977	22443612	23168368	35311281	35517976	37171441	33965619	35282157	35433290	24.7348	24.673	24.4198	25.082	25.0724	0.624813	0.759057	1.11278
694	XP_013998330.1	PREDICTED: protein argonaute-2 isoform X1 [Salmo salar]	Salmo Salar	510423	589144	280408	624636	636308	633649	705946	704033	665077	360253	449213	414368	216952	442420	430315	18.9613	19.2733	19.4253	18.6606	18.715	0.625157	0.759057	-1.1358
1388	XP_014053653.1	PREDICTED: heterogeneous nuclear ribonucleoprotein A/B-like isoform X1 [Salmo salar]	Salmo Salar	6685492	7650493	7756230	7630529	8971241	8498465	6258884	6328806	6266403	7441655	7901759	8260417	8385628	8597769	9387874	22.8671	23.0188	22.5792	22.9137	23.0355	0.625913	0.759446	-1.07186
1348	XP_014051308.1	PREDICTED: histone H2AX [Salmo salar]	Salmo Salar	51377202	47876044	44098472	55694925	52235228	47453868	102139390	106050355	99912203	47582947	47014735	45601164	45404051	46452592	42736005	25.5128	25.6385	26.606	25.4866	25.4363	0.626764	0.759951	1.20356
306	NP_001167411.1	Eukaryotic translation initiation factor 3 subunit E-interacting protein [Salmo salar]	Salmo Salar	7304399	7023701	6799449	7903868	7805037	7955088	7386886	7703819	8054627	7049758	6898600	7276264	6942590	6654986	6893781	22.7438	22.9141	22.8771	22.7491	22.7169	0.629778	0.763076	-1.03377
842	XP_014008223.1	PREDICTED: protein S100-A1-like [Salmo salar]	Salmo Salar	9585632	10933179	10045880	12111565	12373389	12379807	6627029	6051587	6506674	11204382	11190045	11339750	12379873	12454767	12044556	23.2601	23.5607	22.6335	23.4176	23.5615	0.632523	0.765871	-1.15368
89	NP_001133712.1	Adenylosuccinate synthetase isozyme 2 [Salmo salar]	Salmo Salar	1682231	1766793	1820041	1862678	2176120	2249843	1933614	1948916	1982330	1613302	1835889	1404516	1998349	1869047	1993298	20.7527	21.0533	20.8942	20.6216	20.9267	0.6332	0.766159	-1.06351
347	XP_013979261.1	PREDICTED: ATP synthase subunit g, mitochondrial-like [Salmo salar]	Salmo Salar	2355620	2584283	2577347	2369601	2350015	2445006	3897337	3987766	4064115	2311272	2261106	2311913	2200161	2362959	2395656	21.2975	21.1762	21.9271	21.1403	21.1722	0.635059	0.767491	1.13003
387	XP_013982094.1	PREDICTED: heterogeneous nuclear ribonucleoprotein K-like isoform X4 [Salmo salar]	Salmo Salar	2807935	2514084	2565669	3217487	3304714	3313989	2109951	2228396	2403824	2745823	2819988	2666750	2803135	3142160	3171725	21.2909	21.6561	21.0876	21.3888	21.5833	0.638082	0.767491	-1.08693
558	XP_013990425.1	PREDICTED: mRNA export factor isoform X1 [Salmo salar]	Salmo Salar	543307	465167	728894	510709	795457	440424	141965	482141	312893	560937	650672	561744	558875	664848	521585	19.0514	18.9621	18.2553	19.0996	19.0922	0.635247	0.767491	-1.14163
669	XP_013997309.1	PREDICTED: cytochrome c oxidase subunit 6B1-like [Salmo salar]	Salmo Salar	2737857	2531686	2456381	3271559	3151068	3116078	2175611	2113495	1796785	3812892	3780354	4097424	4519414	4529323	4717952	21.2717	21.5874	21.0112	21.8625	22.1109	0.638696	0.767491	1.17444
703	XP_013998676.1	PREDICTED: peptidyl-prolyl cis-trans isomerase FKBP14 [Salmo salar]	Salmo Salar	897998	916189	900207	935710	964979	827604	787677	683721	647193	960393	991384	967355	907966	934407	968923	19.7799	19.8357	19.383	19.8837	19.8337	0.63829	0.767491	-1.07748
717	XP_013999688.1	PREDICTED: protein-L-isoaspartate(D-aspartate) O-methyltransferase-like isoform X1 [Salmo salar]	Salmo Salar	403680	437425	417807	423610	464422	483785	0	197593	127548	371532	548776	514342	509538	512113	484693	18.6725	18.8251	16.9607	18.9724	18.9588	0.637671	0.767491	-1.36745
732	XP_014000671.1	PREDICTED: superoxide dismutase [Mn], mitochondrial [Salmo salar]	Salmo Salar	5112341	4781035	4955246	5672099	5451712	5474514	4394745	4405507	3769015	6336030	6152991	6316241	6418244	6683010	6691654	22.2405	22.3843	22.0673	22.5906	22.6721	0.637196	0.767491	1.095
775	XP_014003106.1	PREDICTED: N-acetyltransferase 10 [Salmo salar]	Salmo Salar	1735678	1932695	1773040	2510464	2564503	2510446	3474788	3216882	3244201	1148553	1155156	1167768	1325856	1153041	1235859	20.7578	21.2595	21.6294	20.1397	20.2371	0.636526	0.767491	-1.2657
1072	XP_014025451.1	PREDICTED: alpha-aminoadipic semialdehyde synthase, mitochondrial-like [Salmo salar]	Salmo Salar	7669306	7483064	7302698	7661367	7425131	7617939	12259090	11984891	11974709	6937164	7050230	7334693	7220619	7402530	7238620	22.8352	22.861	23.5147	22.7492	22.7873	0.635692	0.767491	1.12428
1438	XP_014057946.1	PREDICTED: hepatocyte growth factor-regulated tyrosine kinase substrate-like, partial [Salmo salar]	Salmo Salar	391767	352031	347280	316957	345883	318500	267768	129356	89351	382020	374210	420714	368619	322342	381901	18.4253	18.2809	16.981	18.5433	18.4918	0.636511	0.767491	-1.27261
124	NP_001134028.1	Nucleolar protein 5A [Salmo salar]	Salmo Salar	11475947	11212625	10947070	13276769	13227560	13787780	27119705	26588081	27129161	11367618	11213636	11128041	10459310	11223604	10966629	23.4186	23.6624	24.6928	23.4188	23.3866	0.639419	0.767526	1.22453
625	XP_013994874.1	PREDICTED: UMP-CMP kinase [Salmo salar]	Salmo Salar	3981461	3608061	4442062	5074707	5687847	5552467	4530790	4670749	4065051	4128110	4032981	3894425	4608265	4477570	4785438	21.9249	22.4047	22.1113	21.9434	22.1358	0.639605	0.767526	-1.07272
853	XP_014009077.1	PREDICTED: myotrophin [Salmo salar]	Salmo Salar	10301899	9760500	10763667	12517481	11940088	12430474	9638665	8445860	8771219	14581104	13978120	15154536	17580677	17246760	17128350	23.2964	23.5674	23.0643	23.7976	24.0398	0.641711	0.769524	1.15032
581	XP_013991860.1	PREDICTED: PRA1 family protein 3-like [Salmo salar]	Salmo Salar	1528251	1601233	1622895	1425508	1312585	1343768	1464946	1368384	1258314	1508359	1476127	1395772	1526566	1399691	1304021	20.6108	20.3579	20.384	20.4934	20.4167	0.643132	0.770699	-1.03737
399	XP_013982568.1	PREDICTED: toll-interacting protein-like [Salmo salar]	Salmo Salar	400381	415896	366879	519118	544146	492630	255875	279118	339735	456238	458544	384826	496068	503228	560616	18.611	18.9857	18.0905	18.7994	18.9409	0.643811	0.770984	-1.13926
136	NP_001134204.1	Exosome complex exonuclease RRP4 [Salmo salar]	Salmo Salar	1149080	1284834	947583	1579859	1528686	1460683	595653	609633	561216	1217411	1300364	1171385	1709086	1653973	1764504	20.132	20.5439	19.1841	20.2154	20.7048	0.647386	0.77463	-1.23387
839	XP_014007984.1	PREDICTED: long-chain specific acyl-CoA dehydrogenase, mitochondrial [Salmo salar]	Salmo Salar	562686	514815	461989	580104	613589	612881	644716	630769	571237	436848	452081	443477	506522	457491	512876	18.9737	19.2252	19.2668	18.7585	18.9503	0.648187	0.77463	-1.07746
1156	XP_014032536.1	PREDICTED: mitochondrial import receptor subunit TOM40 homolog [Salmo salar]	Salmo Salar	237136	280410	259202	254869	275622	225370	1321571	1383636	1516398	151114	100099	264092	242067	312073	293607	17.9837	17.9594	20.4	17.2053	18.1635	0.647839	0.77463	1.53481
802	XP_014005082.1	PREDICTED: ELAV-like protein 1 isoform X1 [Salmo salar]	Salmo Salar	1253212	1206379	1163270	1406515	1365242	1491554	1119709	840571	869490	1178613	1368056	1204075	1544436	1471016	1521682	20.2023	20.4237	19.7298	20.1995	20.5372	0.649841	0.775739	-1.11532
888	XP_014011486.1	PREDICTED: fragile X mental retardation syndrome-related protein 1-like isoform X1 [Salmo salar]	Salmo Salar	2779344	2724181	2602382	2854807	2649674	2629065	3838095	3913882	3939033	2660060	2257876	2711157	2495008	2283543	2462720	21.3774	21.3374	21.9002	21.343	21.2318	0.650004	0.775739	1.09755
511	XP_013987868.1	PREDICTED: bromodomain-containing protein 3-like isoform X1 [Salmo salar]	Salmo Salar	782308	754932	787983	838965	888942	857751	824196	752981	713242	959357	944423	832945	831318	890515	1087900	19.5774	19.7102	19.5223	19.8491	19.7643	0.650511	0.775815	1.04832
1344	XP_014051146.1	PREDICTED: 40S ribosomal protein S6 [Salmo salar]	Salmo Salar	11413245	10980374	12181282	13366090	12950231	13412800	21256432	20749584	20880719	11323384	11532540	12580863	11563571	11026004	11606528	23.4442	23.6721	24.3157	23.4592	23.4631	0.652873	0.7781	1.13906
757	XP_014002374.1	PREDICTED: heterogeneous nuclear ribonucleoprotein A1-like isoform X1 [Salmo salar]	Salmo Salar	33427905	30202149	30672229	30744941	31374158	31021136	21477569	21865573	22098830	30837384	31847882	29878241	33791173	34837918	32790637	24.8704	24.8867	24.3822	24.8782	25.0101	0.655702	0.780938	-1.08806
1192	XP_014035116.1	PREDICTED: 28 kDa heat- and acid-stable phosphoprotein-like [Salmo salar]	Salmo Salar	11138890	11324390	11656330	11342853	11574733	11176456	8104206	8109447	8946924	11807914	12052438	12267326	11632534	11687617	12021241	23.4329	23.4353	22.9512	23.5228	23.4785	0.65649	0.781343	-1.08419
1612	XP_014071493.1	PREDICTED: lipoamide acyltransferase component of branched-chain alpha-keto acid dehydrogenase complex, mitochondrial-like [Salmo salar]	Salmo Salar	517870	587395	609667	586218	571344	638095	1394372	1325160	1458697	499675	538860	456939	491129	540510	614930	19.164	19.1611	20.4112	18.9306	19.044	0.659329	0.784188	1.23063
405	XP_013983058.1	PREDICTED: huntingtin-interacting protein K [Salmo salar]	Salmo Salar	2281105	2444275	2543381	2837037	3207102	2931515	1487352	1370217	1415828	2754353	2725974	2454869	3117777	3209621	3098523	21.221	21.4832	20.4332	21.3783	21.5721	0.662391	0.786997	-1.16814
1428	XP_014056476.1	PREDICTED: valine--tRNA ligase-like isoform X2 [Salmo salar]	Salmo Salar	3786528	3720893	3304935	3907474	3900448	4054340	5134101	4935769	4953429	3638748	3538692	3780704	3545988	3712024	3800543	21.8272	21.8978	22.24	21.795	21.8238	0.662592	0.786997	1.06468
361	XP_013979959.1	PREDICTED: histone deacetylase 10 isoform X1 [Salmo salar]	Salmo Salar	713522	612245	642402	593410	589767	635690	630186	722592	518485	594850	579005	596435	711554	583539	685212	19.2931	19.1787	19.2654	19.1822	19.3862	0.66401	0.788145	1.02956
484	XP_013986776.1	PREDICTED: calcineurin subunit B type 1 [Salmo salar]	Salmo Salar	498474	589677	511792	604976	600622	587028	435962	394276	407600	849372	800985	700764	735104	829883	798677	18.9652	19.1961	18.6368	19.6114	19.6073	0.664919	0.788688	1.15229
234	NP_001135257.1	Replication protein A 70 kDa DNA-binding subunit [Salmo salar]	Salmo Salar	2179221	2167946	2057764	2104295	2092598	2135620	2719122	2980645	2914827	2070343	2010315	2151879	1884283	2019984	2013332	21.0479	21.0049	21.475	20.9814	20.9412	0.665496	0.788837	1.07633
813	XP_014005809.1	PREDICTED: glycerol-3-phosphate dehydrogenase 1-like protein isoform X1 [Salmo salar]	Salmo Salar	1692549	1559082	1762787	990161	1811763	1920321	2154968	2128789	2274653	1226836	1223998	1355826	1567105	1408843	1494098	20.6908	20.789	21.0392	20.2265	20.5108	0.665952	0.788842	-1.10778
755	XP_014002171.1	PREDICTED: tubulin alpha-8 chain-like [Salmo salar]	Salmo Salar	7865882	7850663	8458910	7798949	7664440	7950775	8529087	8691367	8540835	7069919	6905889	7480103	7098779	6979053	7322658	22.9072	22.8948	23.0259	22.7533	22.7591	0.668836	0.791184	-1.03878
871	XP_014010645.1	PREDICTED: sideroflexin-1-like [Salmo salar]	Salmo Salar	4071790	4170288	4006064	4310204	4141865	4182004	9098142	9025841	8861265	3858503	3713233	3246029	3631353	3733114	3514443	21.9572	21.9958	23.1056	21.8242	21.7921	0.668603	0.791184	1.20093
1581	XP_014069128.1	PREDICTED: porphobilinogen deaminase-like isoform X1 [Salmo salar]	Salmo Salar	412149	403554	333567	485775	406814	457169	333014	307179	235272	432501	439873	461333	460196	476471	433917	18.6224	18.8024	18.2287	18.7467	18.8119	0.669613	0.791566	-1.08418
57	NP_001133466.1	Elongation factor 2 [Salmo salar]	Salmo Salar	52785486	51137004	51821821	47487223	46273267	46139168	56986579	58309137	59133693	48092671	47490624	49086761	47928229	47275739	47780007	25.6271	25.4637	25.7972	25.5193	25.5099	0.672749	0.794736	1.04496
120	NP_001134004.1	paraspeckle component 1 [Salmo salar]	Salmo Salar	2675377	2851610	2780597	3166467	3565597	3137488	1995301	1952015	1902106	2941716	3034131	3111880	3273547	3006349	3694403	21.407	21.5944	20.8965	21.5329	21.6424	0.673371	0.794801	-1.10453
794	XP_014004651.1	PREDICTED: calreticulin-like isoform X1 [Salmo salar]	Salmo Salar	6926586	7367582	6659800	7699237	7601622	6854431	5024129	4576971	4302426	7398493	7513325	7503103	8109681	8053646	7702859	22.7237	22.8579	22.126	22.8391	22.9412	0.674169	0.794801	-1.11372
1436	XP_014057412.1	PREDICTED: cullin-9-like isoform X1 [Salmo salar]	Salmo Salar	726969	701396	658381	720648	737276	697557	742562	757677	766834	821840	645179	718025	734291	693382	678620	19.4199	19.4589	19.5312	19.4537	19.4033	0.673761	0.794801	1.0163
135	NP_001134195.1	LSM7 homolog, U6 small nuclear RNA associated [Salmo salar]	Salmo Salar	1593287	1429419	1441260	1451421	1345532	1312925	1149677	1190530	1121448	1876572	1869770	1842498	1791937	1584839	1632396	20.4589	20.3597	20.1328	20.8344	20.6386	0.675276	0.795032	1.09122
1166	XP_014033395.1	PREDICTED: replication protein A 14 kDa subunit [Salmo salar]	Salmo Salar	2163516	2338737	2327034	2251121	2364609	2177071	1939687	1870333	1972657	2765263	2740542	2518403	2820743	2762984	2789794	21.1501	21.1022	20.8874	21.386	21.4117	0.675155	0.795032	1.07344
1066	XP_014024943.1	PREDICTED: calreticulin-like [Salmo salar]	Salmo Salar	1094594	1125687	1158365	1252258	1270584	1304892	722797	784084	810825	1216399	1313991	1265923	1283446	1363793	1239242	20.1024	20.2771	19.5806	20.2718	20.2916	0.677403	0.796462	-1.10322
1355	XP_014051656.1	PREDICTED: matrin-3-like [Salmo salar]	Salmo Salar	1471158	1350149	1360100	1539795	1465048	1509080	2108480	1982619	2233797	1474609	1476649	1383239	1331714	1246868	1250769	20.3753	20.5252	21.0078	20.4919	20.2544	0.677055	0.796462	1.09766
1153	XP_014032240.1	PREDICTED: protein disulfide-isomerase [Salmo salar]	Salmo Salar	93959324	94397816	95514185	93422541	96028348	95350038	62514504	61884658	64320967	96017855	100139538	100395449	99722696	102513131	102741340	26.4923	26.5067	25.8977	26.5774	26.6112	0.678252	0.796923	-1.0999
44	NP_001133289.1	Phenylalanyl-tRNA synthetase beta chain [Salmo salar]	Salmo Salar	2343736	2051569	2149662	2070314	1935600	1850358	2475452	2780213	2392848	1926107	1809617	1942191	2186656	1929908	2054534	21.0357	20.8843	21.2393	20.8773	20.9704	0.679037	0.797309	1.04895
919	XP_014014265.1	PREDICTED: peptidyl-prolyl cis-trans isomerase FKBP10-like [Salmo salar]	Salmo Salar	56608095	58074179	53498582	36692912	36290644	37041575	57894220	53401422	49633326	40966396	40283974	42395282	29654035	30060938	30141120	25.7545	25.129	25.6704	25.2879	24.8414	0.681719	0.79992	-1.12911
869	XP_014010596.1	PREDICTED: inorganic pyrophosphatase [Salmo salar]	Salmo Salar	3470559	3501098	3555166	3130446	2415417	2599397	2232042	2389491	2243182	3051124	3137740	3360672	3255732	3054517	3063643	21.7394	21.3097	21.0971	21.5813	21.5468	0.682264	0.800022	-1.08384
194	NP_001134883.1	sorting nexin-3 [Salmo salar]	Salmo Salar	3869238	3843292	3991486	3892763	3806647	3767959	2852099	2690143	2739745	4300444	4201322	4031173	3901093	4002232	3875753	21.8836	21.8601	21.3856	22.0024	21.8954	0.683041	0.800395	-1.07975
785	XP_014004195.1	PREDICTED: heterogeneous nuclear ribonucleoprotein M-like isoform X1 [Salmo salar]	Salmo Salar	10121830	10422558	10745471	11190168	11915218	11106200	9349796	9342630	10144645	12469679	12794426	12693027	11853503	12727741	13004906	23.3132	23.4157	23.1565	23.5975	23.6015	0.683656	0.800579	1.06243
1384	XP_014053595.1	PREDICTED: zinc finger matrin-type protein 2 [Salmo salar]	Salmo Salar	506252	508145	534011	538355	495781	465169	360528	272857	307632	536652	590003	565295	523562	473916	522062	18.9549	18.9193	18.2308	19.1086	18.9939	0.684719	0.801286	-1.11677
1133	XP_014030006.1	PREDICTED: tissue factor pathway inhibitor-like isoform X1 [Salmo salar]	Salmo Salar	1036859	1143029	1461798	1544395	1556676	1237061	1642897	1659646	1776229	1324463	1260914	1397178	1305501	1407193	1136492	20.1244	20.5586	20.6624	20.337	20.3162	0.685276	0.801402	1.06955
223	NP_001135167.1	eukaryotic translation initiation factor 3 subunit E [Salmo salar]	Salmo Salar	2575059	2725489	2601924	3295298	3150689	3249555	2661930	2609701	2758029	2691770	2674980	2379971	2968083	3202616	3026814	21.3111	21.6318	21.344	21.3511	21.5294	0.687656	0.803646	-1.04486
1049	XP_014023829.1	PREDICTED: isoleucine--tRNA ligase, cytoplasmic [Salmo salar]	Salmo Salar	15068522	14461446	15303708	16229880	16497256	16948844	17736480	17451834	17670072	13549215	14081123	13643269	13953153	14035450	14127067	23.845	23.9757	24.0748	23.7017	23.7426	0.688738	0.804373	-1.05022
364	XP_013980257.1	PREDICTED: ribonuclease UK114 [Salmo salar]	Salmo Salar	4547409	4664073	4559739	4605784	4548167	4499474	3022634	2009624	3006377	4798096	4599383	5276179	5042772	4870374	4969559	22.1205	22.1169	21.5196	22.194	22.2447	0.690086	0.804984	-1.09625
1395	XP_014054018.1	PREDICTED: matrin-3-like isoform X1 [Salmo salar]	Salmo Salar	1822688	1978256	1974712	1861814	1732612	1941493	4314451	4317925	4318419	1510081	1760255	1722584	1635020	1624556	1420255	20.9132	20.8283	22.0419	20.7161	20.6316	0.690401	0.804984	1.19677
1608	XP_014071393.1	PREDICTED: transcription factor BTF3 homolog 4-like [Salmo salar]	Salmo Salar	19390744	20312787	20142023	22573392	22752530	23248119	15537570	14942742	15119010	22459986	22273781	22082012	22994903	23290028	22794603	24.2637	24.4395	23.8499	24.4088	24.4548	0.690645	0.804984	-1.08206
441	XP_013984738.1	PREDICTED: carbonyl reductase [NADPH] 1-like [Salmo salar]	Salmo Salar	14076101	14042046	13438442	14022535	13386170	13595651	17188790	16465789	15830985	11491715	11371432	11765695	11289652	11329620	11514278	23.7432	23.6966	23.973	23.4541	23.4336	0.692002	0.806028	-1.07157
3	NP_001117003.1	ribosomal protein S15 [Salmo salar]	Salmo Salar	1744248	1757794	1703419	2163571	2152826	2150916	2118867	2314274	2254138	1762609	1929782	1712144	2127756	2331212	2154628	20.7342	21.0378	21.1041	20.7493	21.039	0.694466	0.808359	1.05567
412	XP_013983710.1	PREDICTED: V-type proton ATPase subunit G 1-like [Salmo salar]	Salmo Salar	2198218	2043007	2176494	2080930	1993625	2056643	1936426	1921853	1900965	2336309	2481487	2449294	2204454	2274662	2361919	21.0536	20.9719	20.8741	21.2239	21.1172	0.695832	0.80887	1.04176
1543	XP_014067302.1	PREDICTED: glutathione S-transferase P-like isoform X1 [Salmo salar]	Salmo Salar	3967110	4195955	4266592	4366681	4241378	4766437	5797038	5828519	5719071	4121156	4210065	3858190	3892086	4229411	4006192	22.0006	22.0581	22.4669	21.9746	21.9338	0.695549	0.80887	1.06863
579	XP_013991657.1	PREDICTED: citrate synthase, mitochondrial [Salmo salar]	Salmo Salar	8510681	9385916	9610323	9377585	9471363	9836289	12292544	11911590	12371172	9095314	9310595	9247613	8772960	8569588	9673643	23.1621	23.1751	23.5513	23.1406	23.0646	0.697377	0.810004	1.05965
599	XP_013993006.1	PREDICTED: moesin isoform X1 [Salmo salar]	Salmo Salar	4497865	4513488	4538147	4920488	4865952	5215673	8276497	8265439	8365826	4118550	4017510	4302537	4439315	4242530	4460626	22.1058	22.2304	22.9806	21.9737	22.0819	0.697736	0.810004	1.13077
383	XP_013981984.1	PREDICTED: dnaJ homolog subfamily A member 2 [Salmo salar]	Salmo Salar	4172750	4597799	4762090	4346912	5098607	5135671	4731042	5277143	6093583	4330277	5010959	4733135	4110305	5076570	4883795	22.1325	22.2817	22.3313	22.1744	22.2196	0.700832	0.812518	1.02432
491	XP_013987038.1	PREDICTED: calpain-1 catalytic subunit-like [Salmo salar]	Salmo Salar	911033	896737	919462	973482	987240	958886	1057630	1107532	1068098	810615	873401	973410	758645	754355	801653	19.7971	19.8928	20.0266	19.7363	19.5331	0.700783	0.812518	-1.05676
727	XP_014000409.1	PREDICTED: 3'(2'),5'-bisphosphate nucleotidase 1-like [Salmo salar]	Salmo Salar	1412598	1385714	1258289	1217401	1277245	1137002	1281465	1349810	1368273	1478350	1419452	1467037	1227594	1269397	1227668	20.4022	20.2154	20.3643	20.4845	20.2275	0.701516	0.812772	1.03525
1351	XP_014051455.1	PREDICTED: WD repeat and HMG-box DNA-binding protein 1 isoform X1 [Salmo salar]	Salmo Salar	365330	474774	515226	457970	496820	529287	608233	586475	530269	200034	437459	355640	414760	433931	472401	18.8569	18.9224	19.1617	18.4401	18.7271	0.704853	0.816096	-1.08172
688	XP_013997905.1	PREDICTED: splicing factor 3A subunit 3-like [Salmo salar]	Salmo Salar	1776089	1791070	1847188	1962878	1905960	2003689	1325063	1564932	1659092	2264663	2262018	2253113	2234376	2284736	2395885	20.7724	20.9045	20.5777	21.1092	21.1236	0.706121	0.816481	1.07055
1264	XP_014042318.1	PREDICTED: serine/threonine-protein kinase PAK 2-like isoform X1 [Salmo salar]	Salmo Salar	4695552	5026599	4911311	5603435	6028825	6112301	5136886	5265224	5326028	5683269	5697312	5549841	6038264	5831572	6338217	22.2277	22.5234	22.3281	22.4383	22.5257	0.705691	0.816481	1.03895
225	NP_001135170.1	S100 calcium binding protein V2-like [Salmo salar]	Salmo Salar	1611902	1572100	1423878	1635775	1589332	1439221	770274	457884	852468	1573062	1590913	1655725	2036657	2025036	1923192	20.5843	20.6	19.555	20.6014	20.9495	0.707309	0.817314	-1.16754
1020	XP_014022019.1	PREDICTED: cytochrome b-c1 complex subunit 1, mitochondrial-like [Salmo salar]	Salmo Salar	825664	979355	1032094	1042135	1223126	1248632	1223332	1387094	1612938	798064	910673	753692	797083	989665	886951	19.9015	20.2221	20.4036	19.6061	19.7585	0.707951	0.817515	-1.10118
148	NP_001134400.1	osteoclast-stimulating factor 1 [Salmo salar]	Salmo Salar	385996	376473	351904	514947	430230	461595	317214	279611	224554	416095	419733	470784	454769	494288	472509	18.5222	18.8163	18.0931	18.6791	18.85	0.71113	0.819607	-1.09316
159	NP_001134493.1	Alcohol dehydrogenase class-3 [Salmo salar]	Salmo Salar	3110248	3171928	3149281	3532391	3318534	3150220	3923137	3713074	3473556	3169852	3198851	3269979	2970219	3110564	3402289	21.5866	21.6621	21.8242	21.6091	21.5687	0.71258	0.819607	1.03025
309	NP_001265930.1	Histone deacetylase complex subunit SAP18 [Salmo salar]	Salmo Salar	441585	434157	377381	516244	470944	354863	297584	325219	255835	534942	474175	374895	565328	503424	398569	18.7279	18.8452	18.1829	18.8551	18.9414	0.712346	0.819607	-1.09181
493	XP_013987085.1	PREDICTED: copine-3-like isoform X1 [Salmo salar]	Salmo Salar	1657895	1657089	1694466	1974423	2159122	2097344	1959027	1821106	1768979	1911881	1897376	1561216	1925494	2141656	2162707	20.6609	21.0001	20.7964	20.8556	21.0303	0.710264	0.819607	1.04504
499	XP_013987323.1	PREDICTED: ADP-ribosylation factor-like protein 8A [Salmo salar]	Salmo Salar	702585	670915	644595	596939	667324	622826	621163	661176	738464	661098	628390	601384	615145	705906	684679	19.3558	19.2485	19.3347	19.2613	19.3851	0.711658	0.819607	1.01741
1041	XP_014023450.1	PREDICTED: keratin, type I cytoskeletal 18-like [Salmo salar]	Salmo Salar	312515506	307398920	316913032	326372146	316609611	334925931	220594707	214804433	222817329	347362704	330181644	333204884	361792043	351460200	341015642	28.2194	28.2819	27.7168	28.3118	28.3888	0.712428	0.819607	-1.08035
1265	XP_014042477.1	PREDICTED: methylthioribose-1-phosphate isomerase [Salmo salar]	Salmo Salar	4296653	3899573	4048775	4741961	4734531	4756602	4482607	4153406	4367543	4356016	4234708	4309309	4915234	4969456	4655801	21.9491	22.1771	22.0584	22.039	22.2288	0.718241	0.825575	1.03218
291	NP_001167267.1	Mitogen-activated protein kinase 3 [Salmo salar]	Salmo Salar	3501487	3620466	3358921	3603146	3784491	3697556	5136929	5493037	5229494	3151251	3410563	3466307	3285983	3329624	3228443	21.7395	21.8181	22.3182	21.7016	21.6479	0.718963	0.825801	1.07953
789	XP_014004465.1	PREDICTED: heat shock factor-binding protein 1-like [Salmo salar]	Salmo Salar	972202	1055100	979389	1248048	1333053	1251205	803335	200996	538848	1210152	1242997	1145396	1410087	1325625	1164105	19.9015	20.2549	19.0395	20.2068	20.3382	0.719384	0.825801	-1.16207
1625	XP_014071926.1	PREDICTED: endophilin-A2 isoform X1 [Salmo salar]	Salmo Salar	2659465	2737189	2640027	2842910	2748159	2456303	1529578	2291175	2304653	2890335	3183243	3163760	3232076	3287895	2945113	21.3427	21.39	21.1277	21.5932	21.624	0.720042	0.826014	1.05843
177	NP_001134692.1	pre-mRNA-splicing factor SPF27 [Salmo salar]	Salmo Salar	936995	939737	851186	942548	1024177	925905	686852	659237	579302	962199	933772	882483	1048181	1080545	1106285	19.8377	19.8462	19.3304	19.8327	20.0433	0.722628	0.826724	-1.07658
355	XP_013979560.1	PREDICTED: pseudouridylate synthase 7 homolog isoform X1 [Salmo salar]	Salmo Salar	3143160	2622999	2966217	3532494	3098689	3246279	4914110	5111913	5159327	2782958	2765303	3000353	2976978	2846178	2814662	21.5002	21.6304	22.2854	21.4082	21.4406	0.722019	0.826724	1.1066
953	XP_014017240.1	PREDICTED: ATP synthase subunit alpha, mitochondrial-like [Salmo salar]	Salmo Salar	22763165	21981641	21918490	22189711	21566396	21242588	26967564	25781319	25318527	20631448	19945386	19618854	23103872	21680205	22452046	24.3898	24.3623	24.6198	24.2496	24.4203	0.723306	0.826724	1.03804
1058	XP_014024500.1	PREDICTED: uncharacterized protein LOC106584129 isoform X1 [Salmo salar]	Salmo Salar	4613499	4413747	4209284	4170659	4240077	3917064	4768610	4953828	4717197	4106242	3786073	3797413	4044912	3700069	3899846	22.0736	21.9918	22.1851	21.8566	21.895	0.721347	0.826724	-1.038
1304	XP_014047705.1	PREDICTED: transmembrane protein 11, mitochondrial isoform X1 [Salmo salar]	Salmo Salar	600935	627308	555789	555259	676772	610288	925505	857609	766775	578768	572216	587935	552134	534325	576429	19.1968	19.2191	19.71	19.1426	19.0747	0.723502	0.826724	1.07258
1485	XP_014062498.1	PREDICTED: apoptotic chromatin condensation inducer in the nucleus-like isoform X1 [Salmo salar]	Salmo Salar	477653	431883	405616	486549	433674	484108	366255	177390	161149	634183	547818	580719	522358	544255	452275	18.7203	18.885	17.4366	19.1475	18.9947	0.722457	0.826724	-1.21115
1565	XP_014068396.1	PREDICTED: neutral alpha-glucosidase AB-like isoform X1 [Salmo salar]	Salmo Salar	14584505	14185602	14427252	15019856	14626702	14423055	15645643	16053744	15572043	13222467	13615494	14023395	13359634	13292513	13459473	23.7823	23.8021	23.8993	23.6987	23.6714	0.726486	0.829591	-1.02508
769	XP_014002970.1	PREDICTED: 40S ribosomal protein S21 [Salmo salar]	Salmo Salar	15789117	16244710	16757110	17629081	16882682	17706682	11034784	10795464	10860254	17745853	20004326	18011668	19569628	19006053	18513320	23.9535	24.0715	23.3726	24.1024	24.18	0.728836	0.831731	-1.09238
719	XP_013999804.1	PREDICTED: serine/threonine-protein phosphatase 2A catalytic subunit beta isoform [Salmo salar]	Salmo Salar	3596007	3736467	3987257	4969947	5062499	5336223	4101537	3632180	3832527	4607584	4723824	4164571	5776606	5770192	5952454	21.8332	22.2714	21.8699	22.1356	22.4618	0.731688	0.834439	1.07431
168	NP_001134580.1	Small nuclear ribonucleoprotein G [Salmo salar]	Salmo Salar	2561989	2491764	2636068	2460285	2448068	2542700	1827628	1997937	2154746	3059094	3185843	3070484	3225618	3198779	2861885	21.2888	21.2304	20.9301	21.55	21.6091	0.737372	0.839277	1.07434
764	XP_014002652.1	PREDICTED: mitogen-activated protein kinase 14A-like isoform X2 [Salmo salar]	Salmo Salar	1109526	1094623	1125117	1123710	1277505	1122871	1556626	1599287	1617027	1025678	1100910	1067498	970551	1004669	1144796	20.0815	20.0998	20.609	20.0258	19.9383	0.736527	0.839277	1.07204
1500	XP_014063490.1	PREDICTED: mitochondrial 10-formyltetrahydrofolate dehydrogenase-like [Salmo salar]	Salmo Salar	2273296	2211814	2210931	2324686	2241297	2187999	2439016	2413128	2395139	1863867	1936441	2047858	2157025	2144121	2222454	21.0768	21.0959	21.2025	20.885	21.0406	0.737085	0.839277	-1.03073
1093	XP_014027164.1	PREDICTED: small nuclear ribonucleoprotein Sm D3-like [Salmo salar]	Salmo Salar	1410708	1305689	1301177	1685405	1619299	1421844	1175008	1137031	1170311	1314376	1304406	1341787	1678257	1634183	1706873	20.3164	20.6269	20.1585	20.3259	20.6785	0.738318	0.839807	-1.05996
537	XP_013989434.1	PREDICTED: ATP-dependent RNA helicase DDX19A-like [Salmo salar]	Salmo Salar	1461565	1474429	1489925	1687928	1695064	1728687	1876747	1821340	1792694	1327339	1330563	1402794	1348933	1437738	1405569	20.4917	20.6929	20.7966	20.3436	20.4227	0.739089	0.840136	-1.0507
238	NP_001135284.1	UV excision repair protein RAD23 homolog A [Salmo salar]	Salmo Salar	1851822	1934185	1910789	2030150	1821480	1864204	1586992	1673976	1650907	2193758	2223536	2321085	2156333	2044337	2079965	20.8657	20.8301	20.6548	21.0844	20.9881	0.740633	0.841344	1.04333
1200	XP_014035711.1	PREDICTED: ADP-ribosylation factor-like protein 3 [Salmo salar]	Salmo Salar	821156	959444	889186	913890	1016926	1083503	908678	773295	876534	998110	1045994	905312	1071428	1089544	1166502	19.7621	19.9558	19.7415	19.9288	20.0553	0.74333	0.843858	1.03496
621	XP_013994186.1	PREDICTED: Golgi phosphoprotein 3 [Salmo salar]	Salmo Salar	1142752	1184916	1192581	1089402	1255261	1326036	1494210	1677680	1761473	1119467	1334216	1098804	1117854	1157081	1200598	20.1764	20.2596	20.678	20.0944	20.1421	0.744934	0.845023	1.06206
1147	XP_014031831.1	PREDICTED: U2 small nuclear ribonucleoprotein A'-like [Salmo salar]	Salmo Salar	4381860	4498634	4507305	4793164	4513722	4922424	3190340	3144732	3246878	5319624	4915938	4880674	5162437	5357943	5053189	22.1011	22.1925	21.6053	22.229	22.2996	0.745324	0.845023	-1.07338
371	XP_013980721.1	PREDICTED: V-type proton ATPase subunit E 1-like [Salmo salar]	Salmo Salar	515823	522682	843588	770838	985894	969667	352660	338841	663858	817031	745614	755039	862625	847319	993447	18.9956	19.8871	18.4279	19.5262	19.7184	0.747794	0.846883	-1.16247
413	XP_013983728.1	PREDICTED: tubulin-specific chaperone A-like [Salmo salar]	Salmo Salar	1821171	1752690	1648401	1747074	1716190	1539706	1246492	1266539	1084757	2547603	2359980	2292411	2456437	2304206	2374270	20.7411	20.7108	20.2494	21.1703	21.1791	0.747934	0.846883	1.10215
22	NP_001133172.1	eukaryotic translation initiation factor 3 subunit M [Salmo salar]	Salmo Salar	324793	461887	731944	973248	1053911	1072671	722756	688064	667595	788645	826754	702316	888227	864776	877524	18.8172	20.0073	19.3922	19.589	19.7431	0.748544	0.847024	1.11923
422	XP_013983938.1	PREDICTED: far upstream element-binding protein 3 isoform X3 [Salmo salar]	Salmo Salar	4113123	3930459	3631506	3962573	4002571	3891193	3440390	3534166	3316022	4849902	4601800	4623981	4507019	4192417	4367031	21.9063	21.918	21.7141	22.1407	22.0582	0.750107	0.848243	1.04166
1005	XP_014020719.1	PREDICTED: basic leucine zipper and W2 domain-containing protein 1-A-like [Salmo salar]	Salmo Salar	879543	852507	768256	996663	991987	1029818	1081789	1015855	1104198	876744	891204	992098	967068	873821	900960	19.7014	19.9267	20.045	19.7654	19.7811	0.752555	0.849361	1.03511
1262	XP_014042218.1	PREDICTED: fascin-like [Salmo salar]	Salmo Salar	866175	854190	950040	1011837	1217522	1242642	1134146	949753	1186801	807548	852574	922171	906411	942347	996901	19.7243	20.2155	20.1132	19.7015	19.8459	0.75244	0.849361	-1.05926
1352	XP_014051579.1	PREDICTED: UPF0568 protein C14orf166 homolog isoform X1 [Salmo salar]	Salmo Salar	512419	486004	484383	555326	576160	602428	521441	443286	428153	508058	555829	503662	501067	581386	716705	18.8906	19.1361	18.7579	18.9546	19.1491	0.75252	0.849361	-1.04209
28	NP_001133193.1	beta-enolase [Salmo salar]	Salmo Salar	2321934	2375878	2097753	2681678	2425174	2363493	1864410	1953550	1758004	2543413	2618150	2466967	2617210	2468319	2463858	21.1469	21.2097	20.8303	21.2783	21.2351	0.754186	0.850102	-1.04514
[truncated: 202 more rows]
