# Supplementary material for: Effects of Yersinia ruckeri invasion on the proteome of the Chinook salmon cell line CHSE-214
Source: Sci Rep. 2020 Jul 16;10:11840. doi: 10.1038/s41598-020-68903-5 (PMC7366648; doi:10.1038/s41598-020-68903-5)
Supplement: Supplementary file 3 — Supplementary Table 2 (XLSX 19 kb) [file 41598_2020_68903_MOESM3_ESM.xlsx]

## Sheet: Sheet1
Accession	Protein Name		log2_FC		Link to Go analysis	Homolog in Danio rerio (BLAST)	Protein name in STRING database	STRING Interactions identifier
2a- Most highly up-regulated protein
XP_013982441.1	Transcriptional repressor CTCF-like isoform X1		20.117		A0A1S3KUR2	XP_013982441.1	ctcf	ENSDARP00000073595
XP_014004191.1	Fibrillin-2-like		19.4489		A0A1S3MN05	NP_001129262.1	fbn2b	ENSDARP00000013105
XP_014022394.1	Microfibrillar-associated protein 2 isoform X1		6.20949		A0A1S3P472	NP_001034446.1	mfap2	ENSDARP00000076906
XP_013992610.1	Creatine kinase M-type-like		4.29486		B5DGP2	NP_571007.2	ckma	ENSDARP00000037871
XP_014060037.1	Serine protease HTRA1A-like		2.98117		A0A1S3S6R9	NP_001002219.1	HTRA1A	ENSDARP00000072648
XP_014011095.1	Metastasis-associated protein MTA2-like isoform X1		2.60164		A0A1S3N711	XP_005172244.1	mta2	ENSDARP00000071581
XP_014041586.1	Thrombospondin type-1 domain-containing protein 4-like		2.53731		A0A1S3QNP1	XP_017213499.1	adamtsl7	ENSDARP00000114703
XP_014005671.1	A disintegrin and metalloproteinase with thrombospondin motifs 5-like		2.52688		A0A1S3MSB5	NP_001119901.1	adamts1	ENSDARP00000060938
XP_014018631.1	Dehydrogenase/reductase SDR family member 13-like isoform X1		2.47525		B9EM34	NP_001003510.1	dhrs13b	ENSDARP00000112010
XP_014023923.1	Constitutive coactivator of PPAR-gamma-like protein 1 homolog isoform X1		2.34093		A0A1S3P8L0	XP_686077.3	FAM120A	ENSDARP00000019713
XP_014017796.1	Histone H3.3		2.27683		B5DG71	NP_001017599.1	ENSDARG00000045248	ENSDARG00000045248
XP_014046901.1	Histone H4		2.23374		A0A1S3R432	NP_001070217.1	HIST1H4K	ENSDARP00000101311
XP_014070509.1	Zinc finger protein 883-like		2.04926		A0A1S3T1P0	AAI46744.1	ENSDARG00000074624	ENSDARG00000074624
XP_013981166.1	Probable inactive glycosyltransferase 25 family member 3		2.00449		A0A1S3KR32	XP_009303445.1	cercam	ENSDARP00000102910
XP_014036170.1	Sickle tail protein homolog isoform X1		1.99641		A0A1S3Q876	XP_021325949.1	ENSDARG00000031658	ENSDARP00000056749
XP_014065419.1	Structural maintenance of chromosomes protein 2, partial		1.94304		A0A1S3SM50	NP_955836.2	SMC2	ENSDARP00000005075
XP_013999830.1	Band 4.1-like protein 2 isoform X1		1.91001		A0A1S3M9G4	XP_021324257.1	EPB41L2	ENSDARP00000079716
XP_014034449.1	ATP-citrate synthase-like isoform X1		1.89929		A0A1S3Q4Y5	NP_001002649.2	aclya	ENSDARP00000128715
XP_014028138.1	Acetoacetyl-CoA synthetase		1.84362		A0A1S3PKE1	XP_005165133.1	aacs	ENSDARP00000002180
XP_014043980.1	Collagen alpha-1(VI) chain-like		1.83162		A0A1S3QV60	XP_009304444.1	col6a1	ENSDARP00000103794
2b- Most highly down-regulated protein
XP_014014203.1	Polymerase I and transcript release factor / Caveola release factor		-19.6531		A0A1S3NFH3	NP_001108021.1	ptrfb	ENSDARP00000076902
XP_014029288.1	Integrin alpha-4		-19.3051		A0A1S3PNQ5	XP_009303222.2	itga4	ENSDARP00000081397
NP_001133388.1	Filamin-binding LIM protein 1		-18.7672		B5X1F8	NP_001070771.1	fblim1	ENSDARP00000112948
XP_013993457.1	Drebrin-like isoform X1		-7.88954		A0A1S3LR82	XP_009293890.1	LOC561153	ENSDARP00000091083
NP_001133495.1	Ribonucleoside-diphosphate reductase subunit M2		-3.34038		B5X215	NP_001338629.1	rrm2	ENSDARP00000008907
XP_014025930.1	DnaJ homolog subfamily A member 4-like		-2.92876		A0A1S3PE97	XP_002666797.3	DNAJA1	ENSDARP00000011428
XP_014021642.1	Ehrin type-A receptor 2 isoform X1		-2.84179		A0A1S3P1Y3	XP_005162266.1	LOC568718	ENSDARP00000044917
XP_014016754.1	S-adenosylmethionine synthase isoform type-2-like		-2.81203		A0A1S3NMY0	NP_001277009.1	mat2aa	ENSDARP00000105782
XP_014033914.1	Uncharacterized protein LOC106588899		-2.45663		A0A1S3Q3D4	XP_005159780.1	ENSDARG00000027738	No interactors
XP_013986821.1	Importin subunit alpha-1-like		-2.42589		A0A1S3L771	NP_001002335.1	kpna2	ENSDARP00000111483
XP_014022166.1	Four and a half LIM domains protein 3-like isoform X1		-2.32055		A0A1S3P3N6	XP_021322623.1	fhl3a	ENSDARP00000121030
XP_013988049.1	Erythrocyte band 7 integral membrane protein-like isoform X1		-2.29836		A0A1S3LC39	NP_571833.1	stom	ENSDARP00000120230
XP_014046665.1	Calponin-2-like		-2.21518		A0A1S3R2S6	AAZ14863.1	cnn2	ENSDARP00000052060
XP_014034982.1	Integrin beta-4 isoform X1		-2.16874		A0A1S3Q4Y1	XP_005166847.1	itgb4	ENSDARP00000031533
XP_013987582.1	Intermediate filament protein ON3-like		-2.16488		A0A1S3L9E6	NP_571584.2	krt8	ENSDARP00000075658
XP_014013582.1	Integrin beta-4-like		-2.14322		A0A1S3NDU2	XP_005166847.1	itgb4	ENSDARP00000031533
XP_014018714.1	Serpin H1-like		-2.0325		A0A1S3NTG6	NP_001296752.1	serpinh1b	ENSDARP00000037780
XP_014019725.1	WD repeat-containing protein 75 isoform X1		-2.0256		A0A1S3NWT1	Q7ZVR1.2	wdr75	ENSDARP00000059666
XP_013982302.1	Sorbitol dehydrogenase-like isoform X1		-2.01695		A0A1S3KUJ0	NP_001165890.1	LOC570613	ENSDARP00000069904
XP_014068817.1	ES1 protein homolog, mitochondrial-like		-1.95292		A0A1S3SWU6	XP_003199893.1	sb:cb252	ENSDARP0000007548
Effects of Yersinia ruckeri invasion on the proteome of the Chinook salmon cell line CHSE-214
Authors: Simon Menanteau-Ledouble1,*, Katharina Nöbauer2, Ebrahim Razzazi-Fazeli2, Mansour El-Matbouli1
1 Clinical Division of Fish Medicine, University of Veterinary Medicine, Vienna, Austria
2 VetCore Facility for Research, University of Veterinary Medicine, Vienna, Austria
